# Supplementary material for: FluG and FluG-like FlrA Coregulate Manifold Gene Sets Vital for Fungal Insect-Pathogenic Lifestyle but Not Involved in Asexual Development
Source: mSystems. 2022 Jul 11;7(4):e00318-22. doi: 10.1128/msystems.00318-22 (PMC9426541; doi:10.1128/msystems.00318-22)
Supplement: TABLE S4 [file msystems.00318-22-s0007.xlsx]

## Sheet: Sheet1
Gene_ID	Gene_name	log2 R		Regulation	Description
	tag locus	DflrA/WT	DfluG/WT
MSTRG.8624		-16.2158	-7.00877	co-dwon
MSTRG.9178		-14.8225	-14.8225	co-dwon
MSTRG.4823	BBA_05212	-14.5907	-14.5907	co-dwon
MSTRG.5415	BBA_05848	-14.3368	-10.7186	co-dwon
MSTRG.8151	BBA_08870	-13.3336	-13.3336	co-dwon
MSTRG.9338	BBA_10251	-12.9037	-12.9037	co-dwon	pol-like protein
MSTRG.5510		-12.4812	-12.4812	co-dwon
19885834	BBA_02822	-11.2081	-11.2081	co-dwon	Cytochrome P450 CYP504E5
MSTRG.7782		-10.9862	-10.9862	co-dwon
19893262	BBA_10250	-7.78499	-13.0519	co-dwon	hypothetical protein BBA_10250
MSTRG.7987	BBA_08677	-7.2185	-18.0909	co-dwon	hypothetical protein BBA_08677
MSTRG.8721	BBA_09534	-6.47202	-4.40371	co-dwon	hypothetical protein BBA_09534
MSTRG.920	BBA_00966	-6.46325	-5.37841	co-dwon	enoyl reductase
MSTRG.3565	BBA_03816	-6.40479	-8.94038	co-dwon	lectin-like protein
MSTRG.1766	BBA_01863	-5.96926	-7.90219	co-dwon
MSTRG.8421	BBA_09174	-5.941	-4.21295	co-dwon	cell surface protein
MSTRG.3051	BBA_03246	-5.93166	-4.87734	co-dwon	cell wall protein
MSTRG.6129	BBA_06637	-5.58804	-7.14141	co-dwon
MSTRG.8083	BBA_08793	-5.4185	-3.3261	co-dwon	hypothetical protein BBA_08793
MSTRG.2351		-5.23111	-4.19125	co-dwon
MSTRG.8344	BBA_09080	-5.10301	-5.49754	co-dwon	hypothetical protein BBA_09080
MSTRG.8504	BBA_09280	-4.98097	-3.56306	co-dwon	hypothetical protein BBA_09280
MSTRG.8420	BBA_09173	-4.80923	-3.96945	co-dwon	hypothetical protein BBA_09173
19883976	BBA_00964	-4.80282	-4.94242	co-dwon	LCCL domain-containing protein
MSTRG.2493	BBA_02630	-4.72322	-6.71546	co-dwon	bassianolide nonribosomal peptide synthetase
MSTRG.3236	BBA_03398	-4.59596	-5.63758	co-dwon	pyridoxal-dependent decarboxylase domain protein
MSTRG.8843	BBA_09687	-4.55009	-7.58408	co-dwon	hypothetical protein BBA_09687
MSTRG.2754	BBA_02926	-4.45832	-5.1309	co-dwon	cupin domain protein
MSTRG.9206	BBA_10099	-4.34281	-6.42751	co-dwon	hypothetical protein BBA_10099
MSTRG.7738	BBA_08405	-4.33414	-3.83186	co-dwon	hypothetical protein BBA_08405
MSTRG.8841		-4.28348	-4.5929	co-dwon
19888691	BBA_05679	-4.13667	-3.89054	co-dwon	HHE domain-containing protein
MSTRG.6078	BBA_06579	-4.1352	-5.0942	co-dwon	hypothetical protein BBA_06579
MSTRG.7037	BBA_07633	-4.11214	-3.83544	co-dwon	hypothetical protein BBA_07633
MSTRG.9403		-4.0889	-4.55185	co-dwon
MSTRG.890	BBA_00932	-4.06981	-5.14452	co-dwon	hypothetical protein BBA_00932
MSTRG.1958		-4.0011	-6.28255	co-dwon
MSTRG.8995		-3.9877	-2.87914	co-dwon
MSTRG.8440		-3.95808	-4.32558	co-dwon
MSTRG.2741	BBA_02910	-3.94002	-3.71112	co-dwon	methionine aminopeptidase
MSTRG.6804	BBA_07386	-3.91628	-2.93065	co-dwon	hypothetical protein BBA_07386
MSTRG.8927	BBA_09776	-3.91295	-5.11565	co-dwon	hypothetical protein BBA_09776
MSTRG.3661	BBA_03935	-3.91046	-4.59393	co-dwon	hypothetical protein BBA_03935
MSTRG.9348	BBA_10267	-3.89138	-3.54142	co-dwon	amidohydrolase-like protein
MSTRG.3440	BBA_03667	-3.86381	-3.70985	co-dwon
MSTRG.7043	BBA_07639	-3.84344	-5.59411	co-dwon	hypothetical protein BBA_07639
MSTRG.844	BBA_00891	-3.76882	-2.53831	co-dwon
MSTRG.8878	BBA_09726	-3.76487	-5.36903	co-dwon	2-dehydropantoate 2-reductase, putative
MSTRG.9384		-3.73029	-5.38683	co-dwon
MSTRG.9200	BBA_10097	-3.71814	-6.07081	co-dwon
MSTRG.8517	BBA_09290	-3.7157	-3.81743	co-dwon	CFEM domain-containing protein
MSTRG.921	BBA_00967	-3.66091	-4.0787	co-dwon	polyketide synthase
MSTRG.6077	BBA_06578	-3.61397	-4.35751	co-dwon	heterokaryon incompatibility protein
19891688	BBA_08676	-3.50838	-4.35066	co-dwon	hypothetical protein BBA_08676
MSTRG.8545		-3.50815	-4.42179	co-dwon
19893322	BBA_10310	-3.48227	-3.56274	co-dwon	hypothetical protein BBA_10310
MSTRG.6873	BBA_07497	-3.46229	-4.18271	co-dwon	hypothetical protein BBA_07497
MSTRG.8740	BBA_09555	-3.43937	-3.42631	co-dwon	beta-tubulin
MSTRG.2033	BBA_02140	-3.41557	-3.43019	co-dwon	hypothetical protein BBA_02140
MSTRG.6755	BBA_07323	-3.38678	-5.04797	co-dwon	6-phosphogluconate dehydrogenase
MSTRG.7803	BBA_08466	-3.3807	-3.47685	co-dwon	hypothetical protein BBA_08466
MSTRG.7998	BBA_08689	-3.31871	-2.93572	co-dwon	Putative GMC oxidoreductase
MSTRG.2764	BBA_02942	-3.30946	-3.20451	co-dwon	LysM domain containing protein
19892792	BBA_09780	-3.23648	-6.3488	co-dwon	hypothetical protein BBA_09780
MSTRG.8462	BBA_09225	-3.22277	-3.38439	co-dwon	indoleamine 2,3-dioxygenase family protein
MSTRG.8061	BBA_08764	-3.2127	-3.87219	co-dwon	hypothetical protein BBA_08764
MSTRG.36	BBA_00039	-3.20198	-3.16074	co-dwon	hypothetical protein BBA_00039
MSTRG.8737	BBA_09551	-3.19493	-3.40949	co-dwon	C6 transcription factor, putative
MSTRG.8879	BBA_09727	-3.16945	-4.15662	co-dwon	beauvericin biosynthetic protein
MSTRG.5499	BBA_05939	-3.14831	-3.04373	co-dwon	fungal specific transcription factor
MSTRG.3566	BBA_03817	-3.11136	-3.70538	co-dwon
MSTRG.7040	BBA_07636	-3.09014	-4.8486	co-dwon	C6 transcription factor
MSTRG.9202	BBA_10097	-3.08817	-3.44717	co-dwon
MSTRG.5136	BBA_05553	-3.06817	-3.56873	co-dwon	copper amine oxidase
MSTRG.2852	BBA_03023	-3.01496	-3.20187	co-dwon	hypothetical protein BBA_03023
MSTRG.915	BBA_00959	-3.00571	-2.57674	co-dwon	ferric-chelate reductase (Fre2)
MSTRG.8920	BBA_09769	-3.00163	-1.64369	co-dwon	hypothetical protein BBA_09770
MSTRG.5031	BBA_05443	-2.99968	-2.19241	co-dwon
MSTRG.6923	BBA_07554	-2.99521	-2.55974	co-dwon
MSTRG.756	BBA_00792	-2.99302	-3.59292	co-dwon	beta-1, 3 exoglucanase precursor
MSTRG.6533	BBA_07079	-2.93745	-2.53058	co-dwon	hypothetical protein BBA_07079
MSTRG.5799	BBA_06267	-2.93627	-4.52945	co-dwon	flavin-binding monooxygenase, putative
MSTRG.2768	BBA_02945	-2.93287	-2.52447	co-dwon	LysM domain-containing protein
MSTRG.4109	BBA_04410	-2.91238	-2.64815	co-dwon
MSTRG.2495	BBA_02632	-2.89389	-2.98251	co-dwon	Cytochrome P450 CYP617A2
MSTRG.9311	BBA_10223	-2.88601	-2.70752	co-dwon	regulator of G protein signaling domain protein
19893233	BBA_10221	-2.85907	-2.78057	co-dwon	hypothetical protein BBA_10221
MSTRG.2755	BBA_02927	-2.85301	-2.77784	co-dwon	alcohol dehydrogenase zinc-binding domain-containing protein
MSTRG.3436		-2.84857	-2.02296	co-dwon	multidrug resistance protein MDR, putative
MSTRG.2441	BBA_02569	-2.84408	-4.43186	co-dwon	hypothetical protein BBA_02569
MSTRG.7039	BBA_07635	-2.84253	-4.09431	co-dwon	SAM-dependent methyltransferase
MSTRG.7809	BBA_08472	-2.83253	-3.49518	co-dwon	steroid monooxygenase (CpmA), putative
MSTRG.7598	BBA_08249	-2.82694	-2.97704	co-dwon
MSTRG.7664	BBA_08327	-2.79255	-3.17933	co-dwon	CFEM domain-containing protein
MSTRG.6958	BBA_07664	-2.7915	-2.97463	co-dwon	stearoyl-CoA desaturase
MSTRG.2472	BBA_02602	-2.7764	-3.79079	co-dwon	cell wall protein
MSTRG.2560	BBA_02698	-2.75907	-3.40789	co-dwon	Cytochrome P450 CYP5080B3
MSTRG.9167	BBA_10063	-2.7557	-2.70696	co-dwon	flavin containing polyamine oxidase, putative
MSTRG.4701	BBA_05077	-2.74575	-2.35437	co-dwon	hypothetical protein BBA_05077
MSTRG.2421	BBA_02516	-2.73448	-3.02104	co-dwon	Malate synthase, glyoxysomal
MSTRG.5446	BBA_05882	-2.72863	-3.39802	co-dwon	hypothetical protein BBA_05882
MSTRG.7035		-2.727	-2.70487	co-dwon
MSTRG.1829	BBA_01918	-2.72103	-2.16094	co-dwon
MSTRG.3116	BBA_03278	-2.68809	-2.44747	co-dwon	NAD dependent epimerase/dehydratase
MSTRG.4147	BBA_04444	-2.65774	-2.61154	co-dwon	hypothetical protein BBA_04444
MSTRG.5572	BBA_06019	-2.64669	-2.73327	co-dwon	alpha-1,2-mannosidase, putative subfamily
MSTRG.456	BBA_00483	-2.64243	-2.59888	co-dwon
MSTRG.8749	BBA_09565	-2.63791	-1.86038	co-dwon
MSTRG.4716	BBA_05092	-2.62347	-2.83903	co-dwon	SWIRM domain-containing protein
MSTRG.8373	BBA_09123	-2.6221	-3.3282	co-dwon	multidrug resistance protein MDR, putative
MSTRG.4739	BBA_05123	-2.61877	-3.79024	co-dwon	Putative Zn(II)2Cys6 transcription factor
MSTRG.8489	BBA_09254	-2.61723	-4.06719	co-dwon
MSTRG.5673	BBA_06126	-2.59733	-2.5089	co-dwon	hypothetical protein BBA_06126
MSTRG.2361	BBA_02457	-2.55341	-2.85667	co-dwon	agglutinin isolectin VI precursor
MSTRG.729	BBA_00765	-2.5151	-2.22749	co-dwon	NADPH oxidase
MSTRG.7665	BBA_08328	-2.50323	-2.23858	co-dwon	Pectin lyase fold/virulence factor
MSTRG.2015	BBA_02118	-2.47733	-4.23855	co-dwon	phosphatidylcholine-hydrolyzing phospholipase C
MSTRG.8331	BBA_09065	-2.47654	-3.08991	co-dwon	ribose-phosphate pyrophosphokinase, putative
MSTRG.7038	BBA_07634	-2.47056	-3.99977	co-dwon	MFS multidrug transporter
MSTRG.7208	BBA_07846	-2.45849	-3.90738	co-dwon	hsp90-like protein
MSTRG.8248	BBA_08963	-2.45557	-3.05984	co-dwon	hypothetical protein BBA_08963
19891524	BBA_08512	-2.45513	-3.07876	co-dwon	glycoside hydrolase family 29 protein
MSTRG.6171	BBA_06685	-2.42908	-3.17839	co-dwon	hypothetical protein BBA_06685
MSTRG.8330	BBA_09063	-2.41244	-2.68303	co-dwon
MSTRG.2749	BBA_02920;BBA_02921	-2.40423	-2.81745	co-dwon	lipase/thioesterase family protein ;glucose dehydrogenase
MSTRG.888	BBA_00931	-2.40102	-3.0064	co-dwon	7 alpha-cephem-methoxylase, putative
MSTRG.3435	BBA_03662	-2.3972	-1.43628	co-dwon	protein fmp52
MSTRG.7811	BBA_08473	-2.38418	-3.39944	co-dwon
MSTRG.1725	BBA_01815	-2.3826	-3.1405	co-dwon	hypothetical protein BBA_01815
MSTRG.8303	BBA_09042	-2.35612	-2.64408	co-dwon	hypothetical protein BBA_09042
MSTRG.1043	BBA_01085	-2.34578	-2.83382	co-dwon
MSTRG.757	BBA_00793;BBA_00794	-2.32695	-2.3708	co-dwon	hypothetical protein BBA_00794 ;hypothetical protein BBA_00793
MSTRG.4146	BBA_04447	-2.32358	-2.80411	co-dwon	hypothetical protein BBA_04447
MSTRG.6593	BBA_07148	-2.28906	-2.53507	co-dwon	hypothetical protein BBA_07148
MSTRG.8323	BBA_09058	-2.28465	-2.26512	co-dwon	fungal specific transcription factor
MSTRG.6733	BBA_07296	-2.28406	-3.28598	co-dwon	peptidase family S58
MSTRG.2986		-2.27444	-1.7727	co-dwon
MSTRG.8005	BBA_08713	-2.26696	-2.512	co-dwon	hypothetical protein BBA_08713
MSTRG.7175	BBA_07809	-2.26475	-2.28278	co-dwon	protease S8 tripeptidyl peptidase I (cln2)
MSTRG.4153	BBA_04449	-2.26448	-2.52932	co-dwon	helix-loop-helix DNA-binding domain-containing protein
MSTRG.7879	BBA_08562	-2.26268	-2.55401	co-dwon	aflatoxin B1 aldehyde reductase member 2
MSTRG.7923	BBA_08608	-2.25831	-2.94942	co-dwon
MSTRG.8732		-2.25626	-3.30287	co-dwon
MSTRG.6229	BBA_06749	-2.24584	-2.2623	co-dwon	chitinase 18-11
MSTRG.3680	BBA_03967	-2.24338	-2.49378	co-dwon	hypothetical protein BBA_03967
MSTRG.5626	BBA_06081	-2.24318	-1.78552	co-dwon	allantoate permease
19893373	BBA_10362	-2.23519	-3.59205	co-dwon	PDZ domain-containing protein
MSTRG.4937	BBA_05337	-2.22779	-2.48884	co-dwon	hypothetical protein BBA_05337
MSTRG.2087	BBA_02197	-2.22588	-2.143	co-dwon	nucleoside-diphosphate-sugar epimerase
MSTRG.2237	BBA_02362	-2.22378	-1.93788	co-dwon	C-5 cytosine-specific DNA methylase
MSTRG.6067	BBA_06558	-2.21017	-2.91701	co-dwon	ABC transporter, putative
MSTRG.7570	BBA_08221	-2.19761	-2.71401	co-dwon	4-coumarate-CoA ligase
MSTRG.2041	BBA_02148	-2.18863	-2.34269	co-dwon	hypothetical protein BBA_02148
MSTRG.2306	BBA_02547	-2.18345	-2.31423	co-dwon	hypothetical protein BBA_02547
MSTRG.9007	BBA_09896	-2.17663	-1.14434	co-dwon	Pfs, NACHT, and Ankyrin domain protein
MSTRG.9004		-2.16468	-2.11851	co-dwon
MSTRG.532	BBA_00570	-2.16074	-2.33878	co-dwon	retrograde regulation protein
19892681	BBA_09669	-2.15863	-2.45814	co-dwon	hypothetical protein BBA_09669
MSTRG.2319	BBA_02419	-2.15435	-1.65356	co-dwon	adhesin protein Mad1
MSTRG.537	BBA_00575	-2.15111	-2.10441	co-dwon	F-box domain protein
MSTRG.1437	BBA_01505	-2.1485	-2.0937	co-dwon	peptidase family M20/M25/M40 protein
MSTRG.9423		-2.14125	-1.86989	co-dwon
MSTRG.8320		-2.13989	-2.24907	co-dwon
MSTRG.3021	BBA_03211	-2.13645	-2.43797	co-dwon	serine peptidase, putative
MSTRG.8240	BBA_08972	-2.13201	-2.43193	co-dwon	hypothetical protein BBA_08972
MSTRG.5872	BBA_06348	-2.13027	-2.39049	co-dwon	fatty acid hydroxylase superfamily protein
MSTRG.8514	BBA_09286	-2.12715	-2.40985	co-dwon	oxygenase-like protein
MSTRG.3128	BBA_03290	-2.12117	-3.70007	co-dwon	hypothetical protein BBA_03290
MSTRG.6109	BBA_06613	-2.10906	-2.27324	co-dwon	polyketide synthase
MSTRG.2932	BBA_03102	-2.10667	-1.9781	co-dwon	aminotransferase, class III
MSTRG.6741	BBA_07304;BBA_07305	-2.10617	-2.53904	co-dwon	calcium binding protein Caleosin ;malate dehydrogenase, putative
MSTRG.3267	BBA_03478	-2.09376	-1.99656	co-dwon	DUF829 domain protein (PaxU)
MSTRG.4780	BBA_05167	-2.09273	-1.98781	co-dwon	peptidase family M48
MSTRG.4639	BBA_05008	-2.08647	-2.05115	co-dwon	hypothetical protein BBA_05008
MSTRG.7036	BBA_07632	-2.08573	-2.67714	co-dwon	oxalate decarboxylase family bicupin
MSTRG.6734	BBA_07297	-2.07227	-2.73273	co-dwon	oxidoreductase, short-chain dehydrogenase/reductase
MSTRG.5112	BBA_05529	-2.07169	-2.69954	co-dwon	extracellular protein
MSTRG.6586	BBA_07137	-2.07094	-2.61643	co-dwon	extracellular dioxygenase
MSTRG.2516	BBA_02651	-2.06812	-2.06136	co-dwon	LPXTG-domain-containing protein
MSTRG.1426	BBA_01493	-2.0617	-2.66772	co-dwon	riboflavin-specific deaminase domain-containing protein
MSTRG.2997		-2.06033	-2.50361	co-dwon
MSTRG.5212	BBA_05635	-2.05605	-1.8808	co-dwon	nitrite reductase
MSTRG.5625		-2.05296	-2.03338	co-dwon
MSTRG.6042	BBA_06533	-2.0527	-2.8524	co-dwon	alcohol oxidase
MSTRG.2567	BBA_02707	-2.04549	-2.32692	co-dwon	hypothetical protein BBA_02707
MSTRG.7853	BBA_08539	-2.04148	-2.09453	co-dwon	putative SAM-dependent methyltransferase
MSTRG.5580	BBA_06033	-2.0349	-2.51114	co-dwon	LamB/YcsF family protein
MSTRG.8839	BBA_09681	-2.0181	-2.30448	co-dwon	sarcosine oxidase
MSTRG.541	BBA_00579	-2.01722	-2.13165	co-dwon	Ubiquitin-conjugating enzyme E2C-binding protein
MSTRG.4676	BBA_05047	-2.01594	-2.58457	co-dwon	D-isomer specific 2-hydroxyacid dehydrogenase
MSTRG.8490	BBA_09255	-2.01284	-2.7716	co-dwon	acetate kinase
MSTRG.8705	BBA_09520	-2.00562	-1.92301	co-dwon	histidine acid phosphatase, putative
MSTRG.2409	BBA_02505	-1.99516	-2.23862	co-dwon	homeobox domain-containing protein
MSTRG.7034	BBA_07631	-1.9944	-2.05237	co-dwon	family S53 protease
MSTRG.5845	BBA_06321	-1.99196	-2.25153	co-dwon	monodehydroascorbate reductase
19885245	BBA_02233	-1.98787	-2.841	co-dwon	Glycoside hydrolase, catalytic core
MSTRG.3104	BBA_03460	-1.98716	-2.18836	co-dwon	phosphatidylinositol transfer protein CSR1
MSTRG.8169	BBA_08885	-1.97733	-1.70547	co-dwon	deoxyribose-phosphate aldolase
MSTRG.975	BBA_01019	-1.96795	-2.10427	co-dwon	hypothetical protein BBA_01019
MSTRG.8508	BBA_09289	-1.95814	-2.12069	co-dwon
19886672	BBA_03660	-1.95633	-2.50975	co-dwon	Glycoside hydrolase, family 29
MSTRG.132	BBA_00162	-1.95534	-1.75915	co-dwon	C6 transcription factor
MSTRG.8205	BBA_08919	-1.95515	-2.26134	co-dwon	NRPS-like enzyme
MSTRG.2309	BBA_02551	-1.95298	-3.97838	co-dwon	hypothetical protein BBA_02551
MSTRG.6853	BBA_07471	-1.95188	-2.04954	co-dwon	acyl-CoA dehydrogenase
MSTRG.6984	BBA_07690	-1.95119	-2.23432	co-dwon
MSTRG.6803	BBA_07385	-1.94958	-2.251	co-dwon	MFS transporter
MSTRG.419	BBA_00446	-1.93745	-2.30961	co-dwon	oxidoreductase-like protein
MSTRG.2127	BBA_02246	-1.93512	-2.74452	co-dwon	pre-mRNA-splicing factor SPP2
MSTRG.8031	BBA_08738	-1.92996	-1.82179	co-dwon	phosphoglycerate mutase
MSTRG.8009	BBA_08717	-1.92662	-1.53344	co-dwon	hypothetical protein BBA_08717
MSTRG.2998	BBA_03181	-1.92293	-2.95838	co-dwon	putative zinc finger protein
MSTRG.7969	BBA_08652	-1.92255	-1.80399	co-dwon	transcription factor tfiiic complex subunit sfc6
MSTRG.5969	BBA_06455	-1.92136	-1.22211	co-dwon	hypothetical protein BBA_06455
MSTRG.6635	BBA_07189	-1.91598	-1.82569	co-dwon	hypothetical protein BBA_07189
MSTRG.5732	BBA_06193	-1.91277	-2.26271	co-dwon	transcription factor Opi1
MSTRG.4162	BBA_04457	-1.90176	-2.02182	co-dwon	hypothetical protein BBA_04457
MSTRG.5840	BBA_06314	-1.89771	-2.09002	co-dwon	arabinofuranosidase B
MSTRG.7971	BBA_08653	-1.89269	-1.58218	co-dwon	hypothetical protein BBA_08653
MSTRG.8725	BBA_09539	-1.88161	-1.87849	co-dwon	protein phosphatase regulator
MSTRG.8430	BBA_09182	-1.87612	-2.17823	co-dwon	Glycoside hydrolase, family 36
MSTRG.2470	BBA_02600	-1.87575	-1.73606	co-dwon	MFS multidrug transporter
MSTRG.2115	BBA_02229	-1.8699	-2.04863	co-dwon	hypothetical protein BBA_02229
19887597	BBA_04585	-1.86612	-3.13637	co-dwon	elongation factor-2 kinase EFK-1B isoform
MSTRG.2750	BBA_02922	-1.86397	-1.96866	co-dwon	hypothetical protein BBA_02922
MSTRG.3853	BBA_04152	-1.86309	-2.78606	co-dwon	Cytochrome P450 CYP504B10
MSTRG.3098	BBA_03450	-1.86276	-1.92893	co-dwon	C6 finger domain-containing protein
MSTRG.4089	BBA_04388	-1.86245	-1.27467	co-dwon	hypothetical protein BBA_04388
MSTRG.2709	BBA_02873	-1.86214	-2.03508	co-dwon	sarcosine oxidase
MSTRG.2456	BBA_02584	-1.86102	-2.32821	co-dwon	oxidoreductase family protein
19892217	BBA_09205	-1.85718	-2.69382	co-dwon	reverse transcriptase
MSTRG.8085	BBA_08795	-1.85644	-1.80419	co-dwon	sphingomyelin phosphodiesterase
MSTRG.7561	BBA_08224	-1.85089	-1.28976	co-dwon	hypothetical protein BBA_08224
MSTRG.4891	BBA_05286	-1.83849	-2.39165	co-dwon	glycylpeptide N-tetradecanoyltransferase
MSTRG.6793	BBA_07374	-1.8383	-2.28904	co-dwon	hypothetical protein BBA_07374
MSTRG.1179	BBA_01232	-1.83806	-1.81506	co-dwon	IKI3 family protein
MSTRG.719	BBA_00757	-1.83788	-1.57334	co-dwon	RNA-metabolising metallo-beta-lactamase
MSTRG.2745	BBA_02915	-1.83767	-2.40696	co-dwon	peptidase family M3
MSTRG.2256	BBA_02380	-1.83448	-2.547	co-dwon	essential protein Yae1
MSTRG.4455	BBA_04795	-1.83439	-1.89688	co-dwon	hypothetical protein BBA_04795
MSTRG.2114	BBA_02228	-1.83408	-1.32837	co-dwon	hypothetical protein BBA_02228
MSTRG.2438	BBA_02567	-1.83131	-2.16252	co-dwon	nitrogen assimilation transcription factor nirA
MSTRG.5027	BBA_05439;BBA_05440	-1.82871	-1.96531	co-dwon	hypothetical protein BBA_05440 ;Cytochrome P450 CYP539B1
MSTRG.2249	BBA_02373	-1.82806	-2.18669	co-dwon	major facilitator superfamily transporter
MSTRG.5595	BBA_06052	-1.8261	-2.73389	co-dwon	cyclase protein
MSTRG.8726	BBA_09540	-1.82449	-2.05564	co-dwon	hypothetical protein BBA_09540
MSTRG.9091	BBA_09985	-1.82314	-1.90171	co-dwon	DUF124 domain protein
MSTRG.593	BBA_00635	-1.82194	-2.60251	co-dwon	Secretory lipase family protein
MSTRG.7150	BBA_07781	-1.82124	-1.94051	co-dwon	F-box and wd40 domain protein
MSTRG.3482	BBA_03717	-1.81983	-1.32675	co-dwon	Glycosyltransferase, family GT34
MSTRG.8928		-1.81901	-1.72602	co-dwon
MSTRG.171	BBA_00203	-1.81877	-1.96195	co-dwon	prolyl oligopeptidase family
MSTRG.165	BBA_00196	-1.81662	-1.59193	co-dwon	tat pathway signal sequence
MSTRG.7569	BBA_08220	-1.81612	-2.00432	co-dwon	trichothecene 3-O-acetyltransferase
19888113	BBA_05101	-1.81609	-1.78176	co-dwon	C6 zinc finger domain-containing protein
MSTRG.7284	BBA_07936	-1.81499	-2.08265	co-dwon	hypothetical protein BBA_07936
MSTRG.5286	BBA_05720	-1.81425	-2.57436	co-dwon	tetracenomycin polyketide synthesis O-methyltransferase
MSTRG.8158	BBA_08877	-1.80665	-1.35143	co-dwon	37S ribosomal protein Rsm22
MSTRG.4962	BBA_05361	-1.80506	-1.95914	co-dwon	amidohydrolase-like protein
MSTRG.7559	BBA_08222	-1.80428	-1.97292	co-dwon	nonribosomal peptide synthase, putative
MSTRG.3761	BBA_04061	-1.80181	-1.40106	co-dwon	tyrosinase 2
MSTRG.9250	BBA_10163	-1.80149	-1.55134	co-dwon	hypothetical protein BBA_10163
MSTRG.7599	BBA_08251	-1.80023	-1.63182	co-dwon	amidohydrolase-like protein
MSTRG.3650	BBA_03921	-1.79815	-2.07411	co-dwon	20S-pre-rRNA D-site endonuclease NOB1
MSTRG.6372	BBA_06910	-1.79788	-2.01619	co-dwon	NOL1/NOP2/sun family protein
MSTRG.9018	BBA_09907	-1.79616	-2.28819	co-dwon	hypothetical protein BBA_09907
MSTRG.3762	BBA_04062	-1.79459	-2.16546	co-dwon	FAD binding domain-containing protein
MSTRG.8976	BBA_09865	-1.78931	-1.82578	co-dwon	tat pathway signal sequence
MSTRG.395	BBA_00420	-1.78742	-1.6784	co-dwon	hypothetical protein BBA_00420
MSTRG.7928	BBA_08614	-1.78692	-1.77475	co-dwon	RING finger domain-containing protein
MSTRG.3379	BBA_03595	-1.78493	-1.40341	co-dwon	canalicular multispecific organic anion transporter 1 ;ABC transporter
MSTRG.8403	BBA_09151	-1.78313	-1.88982	co-dwon	acetyl-CoA carboxylase
MSTRG.7117	BBA_07749	-1.78196	-1.64578	co-dwon	DNA repair protein
MSTRG.8618	BBA_09419	-1.77928	-2.21141	co-dwon	cytochrome b5-like Heme/Steroid binding domain-containing protein
MSTRG.3825	BBA_04120	-1.77893	-2.405	co-dwon	aldehyde dehydrogenase, putative
MSTRG.6553	BBA_07101	-1.77762	-1.87249	co-dwon	hypothetical protein BBA_07101
MSTRG.2434	BBA_02529	-1.77292	-1.61461	co-dwon	DNase1 protein
MSTRG.9424	BBA_10353	-1.77064	-1.35713	co-dwon	reverse transcriptase
MSTRG.3570	BBA_03820	-1.77049	-2.72492	co-dwon	sarcosine oxidase
MSTRG.9088	BBA_09982	-1.76912	-1.79107	co-dwon	hypothetical protein BBA_09982
MSTRG.6983	BBA_07689	-1.76638	-2.21635	co-dwon	transposase-like protein
MSTRG.2241	BBA_02366	-1.76609	-3.33767	co-dwon	ATP-binding cassette sub-family A member 9
MSTRG.6740	BBA_07303	-1.76011	-1.82942	co-dwon	hypothetical protein BBA_07303
MSTRG.2045	BBA_02153	-1.75996	-1.94817	co-dwon	putative endochitinase CHI3
MSTRG.1943	BBA_02048	-1.74854	-1.84212	co-dwon	RNA exonuclease
MSTRG.5224	BBA_05647	-1.74364	-2.75871	co-dwon	NAD/FAD-binding protein
MSTRG.5581	BBA_06034	-1.73253	-2.40594	co-dwon	urea carboxylase
MSTRG.5897	BBA_06377	-1.73057	-1.6885	co-dwon	RasGEF domain-containing protein
MSTRG.3851	BBA_04150	-1.72973	-2.65399	co-dwon	copper amine oxidase
MSTRG.7946	BBA_08631	-1.72957	-1.78015	co-dwon	hypothetical protein BBA_08631
MSTRG.5768	BBA_06241	-1.72799	-1.9136	co-dwon	hypothetical protein BBA_06241
MSTRG.9198		-1.72661	-1.86739	co-dwon
MSTRG.1016	BBA_01061	-1.72549	-2.06274	co-dwon	epoxide hydrolase
MSTRG.2181	BBA_02306	-1.72471	-2.26544	co-dwon	GMC oxidoreductase
MSTRG.3670	BBA_03946	-1.72223	-2.50097	co-dwon	glycosyl hydrolase family 2
MSTRG.8827	BBA_09668	-1.72172	-1.7706	co-dwon	hypothetical protein BBA_09668
MSTRG.4184	BBA_04482	-1.71944	-2.056	co-dwon	UEV domain-containing protein
MSTRG.5873	BBA_06349	-1.71776	-1.91031	co-dwon	zinc-binding dehydrogenase
MSTRG.8439	BBA_09190	-1.71763	-1.92513	co-dwon	vegetative cell wall protein gp1
MSTRG.6906	BBA_07539	-1.71612	-1.95858	co-dwon	sugar hydrolase
MSTRG.8008	BBA_08716	-1.71418	-1.72593	co-dwon	Ankyrin repeat-containing protein
MSTRG.4670	BBA_05041	-1.71397	-1.68517	co-dwon	ATP-dependent RNA helicase MAK5
MSTRG.6812	BBA_07394	-1.71235	-1.4766	co-dwon	transcriptional corepressor, putative
MSTRG.2016	BBA_02119	-1.71091	-2.50955	co-dwon	X-Pro dipeptidyl-peptidase (S15 family) protein
MSTRG.6351	BBA_06887	-1.70627	-1.92032	co-dwon	fatty acid synthase subunit alpha
MSTRG.1767	BBA_01864	-1.70499	-1.59101	co-dwon	stress-activated map kinase-interacting protein
MSTRG.3675	BBA_03958	-1.70332	-2.65284	co-dwon	NACHT domain protein
MSTRG.8460	BBA_09222	-1.7002	-2.20787	co-dwon	metallo-beta-lactamase superfamily protein
MSTRG.7843	BBA_08519	-1.69616	-2.11896	co-dwon	lactoylglutathione lyase
MSTRG.9336		-1.69188	-2.72392	co-dwon
MSTRG.203	BBA_00236	-1.68984	-1.91522	co-dwon	hypothetical protein BBA_00236
MSTRG.6093	BBA_06595	-1.68895	-2.69093	co-dwon	hypothetical protein UCP014753
MSTRG.5695	BBA_06152	-1.68859	-2.19901	co-dwon	RTA1 like protein
MSTRG.7548	BBA_08203	-1.68717	-1.6003	co-dwon	bacterial transferase hexapeptide
MSTRG.6795	BBA_07378	-1.68551	-2.00454	co-dwon	putative histidine kinase HHK3p
19889735	BBA_06723	-1.68336	-1.54135	co-dwon	hypothetical protein BBA_06723
MSTRG.420	BBA_00447	-1.68301	-1.85233	co-dwon	oxidoreductase, short chain dehydrogenase/reductase family
MSTRG.1453	BBA_01521	-1.68298	-1.91968	co-dwon	aldose 1-epimerase
MSTRG.7856	BBA_08541;BBA_08542	-1.68077	-1.82647	co-dwon	short-chain dehydrogenase ;FAD dependent oxidoreductase
MSTRG.4154	BBA_04451	-1.67949	-1.83897	co-dwon	tetratricopeptide-like protein
MSTRG.6922	BBA_07554	-1.67923	-1.657	co-dwon	MFS quinate transporter QutD
MSTRG.2519	BBA_02654	-1.67815	-1.4583	co-dwon	carbon-nitrogen hydrolase
MSTRG.7352	BBA_08015	-1.6754	-1.80067	co-dwon	protein phosphatase type 1 complex subunit Hex2/Reg1
MSTRG.554		-1.6727	-2.37827	co-dwon
MSTRG.6919	BBA_07551	-1.67092	-1.374	co-dwon	ABC transporter, transmembrane domain, type 1
MSTRG.7857	BBA_08543	-1.66919	-1.84239	co-dwon	mitosis inhibitor protein kinase SWE1
MSTRG.1127	BBA_01177	-1.66886	-1.6247	co-dwon	FF domain-containing protein
MSTRG.2126	BBA_02245	-1.66611	-1.83905	co-dwon	hypothetical protein BBA_02245
19887862	BBA_04850	-1.66252	-1.57491	co-dwon	ankyrin repeat protein
MSTRG.3271	BBA_03482	-1.66127	-2.02443	co-dwon	DSHCT domain-containing protein
MSTRG.7568	BBA_08219	-1.65954	-1.86154	co-dwon	polyketide synthase, putative
MSTRG.7716	BBA_08381	-1.65598	-1.98477	co-dwon
MSTRG.2030	BBA_02135	-1.65596	-1.47125	co-dwon	RNA-binding protein RBM25
MSTRG.4063	BBA_04365	-1.65586	-1.18188	co-dwon	AT hook domain-containing protein
MSTRG.6359	BBA_06897	-1.65429	-2.32525	co-dwon	hypothetical protein BBA_06897
MSTRG.6350	BBA_06886	-1.64188	-1.78375	co-dwon	acyl transferase domain-containing protein
MSTRG.3254	BBA_03414	-1.64128	-1.26519	co-dwon	PRP1 splicing factor
MSTRG.3873	BBA_04171	-1.63626	-1.77983	co-dwon	hypothetical protein BBA_04171
MSTRG.3564	BBA_03815	-1.6362	-1.88505	co-dwon	chitinase-like protein
MSTRG.940	BBA_00981	-1.63133	-1.92321	co-dwon	hypothetical protein BBA_00981
MSTRG.2278	BBA_02403	-1.62927	-2.26078	co-dwon	glycosyl hydrolase, putative
MSTRG.1874	BBA_01968	-1.62827	-1.96455	co-dwon	ran GTPase activating protein 1
MSTRG.8562	BBA_09350;BBA_09349	-1.62784	-1.42517	co-dwon	LysM domain-containing protein ;sphingosine N-acyltransferase lag1
MSTRG.563	BBA_00601	-1.62606	-2.12272	co-dwon	mitochondrial peroxiredoxin PRX1
MSTRG.4312	BBA_04628	-1.62565	-1.62199	co-dwon	Poly(A) RNA polymerase cid11
MSTRG.6484	BBA_07024	-1.62508	-2.14092	co-dwon	zeta toxin
19883135	BBA_00123	-1.62383	-1.32992	co-dwon	geranylgeranyl pyrophosphate synthetase
MSTRG.1250	BBA_01302	-1.62164	-1.71809	co-dwon	Zinc finger, H2C2-type, histone UAS binding protein
MSTRG.3233	BBA_03395	-1.62016	-1.84621	co-dwon
MSTRG.8127	BBA_08840	-1.61992	-1.70117	co-dwon	DUF218 domain-containing protein
MSTRG.7479	BBA_08140	-1.61511	-1.83352	co-dwon	hypothetical protein BBA_08140
MSTRG.2288	BBA_02413	-1.61326	-2.54188	co-dwon	hypothetical protein BBA_02413
MSTRG.1783	BBA_01880	-1.6128	-1.78767	co-dwon	RNA polymerase II elongator complex subunit
MSTRG.4084	BBA_04383	-1.60918	-1.09172	co-dwon	Enoyl-CoA Hydratase family member
MSTRG.3042	BBA_03237	-1.60795	-1.63894	co-dwon	sulfite reductase hemoprotein
MSTRG.2240	BBA_02365	-1.60445	-1.78112	co-dwon	hypothetical protein BBA_02365
MSTRG.6539	BBA_07086	-1.60002	-1.54567	co-dwon	hypothetical protein BBA_07086
MSTRG.7098	BBA_07732	-1.59728	-1.50491	co-dwon	ANTH domain-containing protein
19887820	BBA_04808	-1.59719	-1.49234	co-dwon	ORP1-like protein
MSTRG.9176	BBA_10071	-1.59367	-1.79519	co-dwon	protein kinase subdomain-containing protein
MSTRG.579	BBA_00616	-1.59358	-2.20042	co-dwon	glycoside hydrolase family 35
MSTRG.7945	BBA_08630	-1.59227	-1.79183	co-dwon	kinesin family protein
MSTRG.7419	BBA_08080	-1.58812	-1.95905	co-dwon	hypothetical protein BBA_08080
MSTRG.8718		-1.58637	-2.00492	co-dwon
MSTRG.38	BBA_00042	-1.58457	-1.85836	co-dwon	homoserine acetyltransferase family protein
19893376	BBA_10366	-1.58347	-2.23381	co-dwon	PDZ domain-containing protein
MSTRG.2490	BBA_02627	-1.58074	-2.77689	co-dwon	hypothetical protein BBA_02627
MSTRG.5060	BBA_05481	-1.57736	-1.90841	co-dwon	hypothetical protein BBA_05481
MSTRG.5054	BBA_05475	-1.57461	-1.12074	co-dwon	carboxypeptidase S1, putative
MSTRG.5712	BBA_06172	-1.57453	-1.3864	co-dwon	Nulp1-pending protein
MSTRG.8217	BBA_08936	-1.5733	-1.64341	co-dwon	pre-rRNA-processing protein ESF1
MSTRG.1905	BBA_02004	-1.5711	-1.76596	co-dwon	UBA/TS-N domain-containing protein
MSTRG.5245	BBA_05672	-1.57101	-2.20503	co-dwon	beta-glucosidase, putative
MSTRG.947	BBA_00990	-1.57083	-2.05369	co-dwon	HLH transcription factor (Hpa3), putative
MSTRG.3678	BBA_03964	-1.57064	-1.58399	co-dwon	Glycoside hydrolase, catalytic core
MSTRG.2052	BBA_02158	-1.56866	-1.38864	co-dwon	THO complex subunit 2
MSTRG.2703	BBA_02868	-1.56753	-1.95747	co-dwon	essential cytoplasmic protein Ctr86
MSTRG.2384	BBA_02478	-1.56439	-1.9164	co-dwon	R3H domain-containing protein
MSTRG.4054	BBA_04357	-1.56063	-1.63227	co-dwon	beige/BEACH domain-containing protein
19885953	BBA_02941	-1.56044	-1.17571	co-dwon	chitinase A1
MSTRG.8669	BBA_09478	-1.5593	-1.78486	co-dwon	proline racemase
MSTRG.6543	BBA_07092	-1.55807	-1.9554	co-dwon	UDP-galactopyranose mutase
MSTRG.68	BBA_00095	-1.55669	-1.54848	co-dwon	oxidoreductase molybdopterin binding domain-containing protein
MSTRG.5429	BBA_05863	-1.55571	-1.63554	co-dwon	alkylated DNA repair protein AlkB
MSTRG.6746	BBA_07309;BBA_07310	-1.55526	-1.81935	co-dwon	Phosphoesterase-like protein ;ATP-dependent DNA helicase recQ
MSTRG.2196	BBA_02321	-1.54742	-1.25795	co-dwon	hypothetical protein BBA_02321
MSTRG.3354	BBA_03566;BBA_03567	-1.54729	-1.2119	co-dwon	GABA-specific permease
MSTRG.2491	BBA_02628	-1.54448	-1.52259	co-dwon	Putative heterokaryon incompatibility protein
MSTRG.8733	BBA_09548	-1.54345	-2.09543	co-dwon
MSTRG.2699	BBA_02864	-1.54218	-1.82898	co-dwon	heavy metal translocating P-type ATPase
MSTRG.3345	BBA_03559	-1.53953	1.57455	co-dwon	Pfs domain protein
MSTRG.2341	BBA_02440	-1.53651	-1.76978	co-dwon	peptidase M61 domain protein
MSTRG.918	BBA_00962	-1.53597	-1.78042	co-dwon	monooxygenase-like protein
MSTRG.2568	BBA_02708	-1.53555	-1.72871	co-dwon	arginine rich protein
MSTRG.6091	BBA_06593	-1.53414	-2.00566	co-dwon	fungal specific transcription factor
MSTRG.2090	BBA_02204	-1.53265	-1.70026	co-dwon	NAD dependent epimerase/dehydratase
MSTRG.8936	BBA_09785	-1.52995	-2.77158	co-dwon	3-hydroxybutyryl-CoA dehydratase
MSTRG.9201	BBA_10096	-1.5274	-1.94981	co-dwon	metalloreductase transmembrane component
MSTRG.2547	BBA_02685	-1.52549	-1.88823	co-dwon	hypothetical protein BBA_02685
MSTRG.399	BBA_00424	-1.51974	-1.88424	co-dwon	tyrosyl-DNA phosphodiesterase
MSTRG.4661	BBA_05033;BBA_05032	-1.51906	-1.66975	co-dwon	DUF967 domain-containing protein ;dynamin family protein
MSTRG.3479	BBA_03714	-1.51725	-1.06746	co-dwon	tetratricopeptide repeat domain-containing protein
MSTRG.2108	BBA_02221	-1.51624	-1.81577	co-dwon	defects in morphology protein 1
MSTRG.8711	BBA_09526	-1.51533	-1.5413	co-dwon	MFS transporter
MSTRG.5508	BBA_05949	-1.51345	-1.46667	co-dwon	dihydrouridine synthase
MSTRG.8141	BBA_08859	-1.51269	-1.53625	co-dwon	GYF domain-containing protein
MSTRG.4409	BBA_04737	-1.51123	-1.48955	co-dwon	heterokaryon incompatibility protein
MSTRG.4724	BBA_05104;BBA_05103	-1.51015	-1.64937	co-dwon	flavin-containing monooxygenase ;ATP binding protein
MSTRG.1190	BBA_01238	-1.50725	-1.66063	co-dwon	hypothetical protein BBA_01238
MSTRG.9429	BBA_10358	-1.50723	-1.98878	co-dwon	hypothetical protein BBA_10358
MSTRG.6137	BBA_06647	-1.50693	-1.49495	co-dwon
MSTRG.6532	BBA_07078	-1.50686	-1.5516	co-dwon	leukotriene A-4 hydrolase/aminopeptidase
MSTRG.2457	BBA_02585	-1.5057	-1.5373	co-dwon	dihydrodipicolinate synthase
MSTRG.568	BBA_00605	-1.50455	-2.01276	co-dwon	hypothetical protein BBA_00605
MSTRG.908	BBA_00948	-1.50342	-1.95295	co-dwon	transcription factor FET5
MSTRG.8318		-1.50038	-1.51151	co-dwon
MSTRG.4820	BBA_05208;BBA_05209	-1.49865	-1.73257	co-dwon	glycosyltransferase family 35 ;mitogen-activated protein kinase
MSTRG.4652	BBA_05023	-1.49798	-1.59305	co-dwon	WW domain-containing protein
MSTRG.401	BBA_00426	-1.49715	-1.37715	co-dwon	phospholipase D2
MSTRG.839	BBA_00886	-1.49541	-1.56652	co-dwon	fungal specific transcription factor
MSTRG.4752	BBA_05136	-1.49155	-1.73147	co-dwon	carbon catabolite repressor
MSTRG.3757	BBA_04053	-1.49014	-1.57241	co-dwon	choriogenin Hminor
19888964	BBA_05952	-1.48947	-2.0521	co-dwon	beta-mannosidase
MSTRG.2617	BBA_02773	-1.48707	-1.43027	co-dwon	glutamate synthase
MSTRG.9184	BBA_10082	-1.48668	-1.11376	co-dwon	hypothetical protein BBA_10082
19887613	BBA_04601	-1.48519	-1.27007	co-dwon	hypothetical protein BBA_04601
MSTRG.4197	BBA_04500	-1.48513	-1.50162	co-dwon	Glycoside hydrolase, family 31
MSTRG.808	BBA_00854	-1.48494	-1.53107	co-dwon	hypothetical protein BBA_00854
MSTRG.9073	BBA_09965	-1.48419	-1.38273	co-dwon
MSTRG.1828	BBA_01918	-1.48047	-1.35257	co-dwon
MSTRG.4011		-1.48043	-1.80868	co-dwon
MSTRG.7285	BBA_07938	-1.47837	-1.4557	co-dwon	Flavin-binding monooxygenase-like family protein
MSTRG.2359		-1.47775	-1.70354	co-dwon
MSTRG.8688	BBA_09502	-1.47547	-1.51387	co-dwon	hormone-sensitive lipase
MSTRG.520	BBA_00555	-1.47508	-1.35566	co-dwon	F-box domain-containing protein
MSTRG.3563	BBA_03814	-1.4744	-1.71656	co-dwon	late sexual development protein
19891463	BBA_08451	-1.47379	-1.93821	co-dwon	ABC transporter
MSTRG.4249	BBA_04557	-1.473	-1.63234	co-dwon	AP-3 adaptor complex subunit beta
MSTRG.4543	BBA_04896	-1.47192	-1.5086	co-dwon	MFS multidrug transporter
MSTRG.6393	BBA_06932	-1.47165	-2.1588	co-dwon	Carbamoyl transferase
MSTRG.1521	BBA_01588	-1.46995	-1.57112	co-dwon	RNA recognition motif-containing protein
MSTRG.5266	BBA_05697	-1.46971	-1.4037	co-dwon	biotin-protein ligase
MSTRG.2141	BBA_02262	-1.46953	-1.35776	co-dwon	phosphatidylinositol 3
MSTRG.8849	BBA_09696	-1.46897	-1.39945	co-dwon	tetratricopeptide repeat domain protein
MSTRG.102	BBA_00133	-1.46852	-1.7441	co-dwon	DEAD/DEAH box helicase
MSTRG.7546	BBA_08201	-1.46819	-1.45145	co-dwon	SWR1-complex protein 4
MSTRG.8664	BBA_09473	-1.46507	-1.20889	co-dwon	dethiobiotin synthetase
MSTRG.6800	BBA_07382	-1.46501	-1.77836	co-dwon	hypothetical protein AN7484
MSTRG.3961	BBA_04270	-1.46291	-1.6675	co-dwon	hypothetical protein BBA_04270
MSTRG.2139	BBA_02261	-1.46151	-1.68184	co-dwon	pre-mRNA-splicing factor 38B
MSTRG.2564	BBA_02702	-1.46133	-2.23694	co-dwon	salicylate hydroxylase
MSTRG.5247	BBA_05674	-1.45953	-1.67987	co-dwon	hexose transporter
MSTRG.8219	BBA_08938	-1.45927	-1.44585	co-dwon	putative RNA helicase HCA4
MSTRG.734	BBA_00768	-1.45887	-1.48359	co-dwon	major facilitator superfamily transporter
MSTRG.4751		-1.45744	-1.55872	co-dwon
MSTRG.2032	BBA_02138	-1.45688	-1.80214	co-dwon	hypothetical protein BBA_02138
MSTRG.9130	BBA_10030	-1.45468	-1.70192	co-dwon	dual specificity phosphatase
MSTRG.2661	BBA_02816	-1.45188	-1.78004	co-dwon	putative phytochrome-like histidine kinase PHY1p
MSTRG.3110	BBA_03272	-1.4511	-1.53066	co-dwon	Hsp70 family chaperone
MSTRG.4963	BBA_05362	-1.44923	-1.24807	co-dwon	acyltransferase-like protein
MSTRG.7798	BBA_08461	-1.44871	-1.85862	co-dwon	C6 zinc finger domain-containing protein
MSTRG.2302	BBA_02541;BBA_02542	-1.44845	-1.40756	co-dwon	dihydroxyacetone kinase ;glycosyl hydrolase family 76
MSTRG.1132	BBA_01180	-1.44608	-1.45501	co-dwon	homeobox domain-containing protein
MSTRG.4936	BBA_05336	-1.4456	-1.23247	co-dwon	transcription initiation factor TFIID, subunit TAF1
MSTRG.1091	BBA_01134	-1.44534	-1.22114	co-dwon	DWNN domain-containing protein
MSTRG.8405	BBA_09154	-1.445	-1.35236	co-dwon	HET-s/LopB domain-containing protein
MSTRG.7457	BBA_08118	-1.44498	-1.56132	co-dwon	myotubularin-like protein
MSTRG.8861	BBA_09708	-1.44489	-1.2071	co-dwon	hypothetical protein BBA_09708
MSTRG.3163	BBA_03328	-1.44444	-1.45633	co-dwon	Zn(II)2Cys6 transcription factor
MSTRG.7950	BBA_08635	-1.44128	-1.2731	co-dwon	stress response protein NST1
MSTRG.8093	BBA_08803	-1.43792	-1.03894	co-dwon	GS1-like protein
MSTRG.625	BBA_00667	-1.43754	-1.40405	co-dwon	autophagy protein 26
MSTRG.1762	BBA_01860;BBA_01859	-1.43702	-1.53432	co-dwon	ubiquitin carboxyl-terminal hydrolase ;hypothetical protein BBA_01859
MSTRG.5225	BBA_05648	-1.43547	-1.35767	co-dwon	glutathione S-transferase
MSTRG.2464	BBA_02594	-1.43446	-1.80535	co-dwon	FAD dependent oxidoreductase
MSTRG.5238	BBA_05664	-1.43443	-1.65561	co-dwon	dihydrodipicolinate synthetase
MSTRG.57		-1.43383	-1.84371	co-dwon
MSTRG.5942	BBA_06427	-1.4333	-1.5554	co-dwon	glycoside hydrolase family 13
MSTRG.3153	BBA_03316	-1.43313	-1.53212	co-dwon	hypothetical protein BBA_03316
MSTRG.7214	BBA_07854	-1.4303	-1.04117	co-dwon	Pfs, NACHT, and Ankyrin domain protein
MSTRG.4727	BBA_05107	-1.43006	-1.68324	co-dwon	metallophosphoesterase domain-containing protein 2
MSTRG.5587	BBA_06039	-1.42757	-1.22958	co-dwon	hypothetical protein BBA_06039
MSTRG.3117	BBA_03279	-1.42702	-1.32381	co-dwon	chromatin assembly protein
MSTRG.2509	BBA_02644	-1.4259	-1.49378	co-dwon	Ncp1-like protein
MSTRG.202	BBA_00234	-1.42309	-1.57118	co-dwon	alpha/beta hydrolase
MSTRG.6504	BBA_07046	-1.42296	-1.61975	co-dwon	ATPase protein
MSTRG.9344	BBA_10263	-1.42269	-1.16982	co-dwon	hypothetical protein BBA_10263
MSTRG.4748	BBA_05135	-1.42265	-1.4955	co-dwon	Prolyl endopeptidase
MSTRG.7727	BBA_08391	-1.41947	-1.50805	co-dwon	thiamine pyrophosphate enzyme
MSTRG.1349	BBA_01405	-1.41839	-1.52068	co-dwon	hypothetical protein BBA_01405
MSTRG.4698	BBA_05074	-1.41786	-1.62737	co-dwon	AARP2CN domain-containing protein
MSTRG.845	BBA_00892	-1.41778	-1.70699	co-dwon	hypothetical protein BBA_00892
MSTRG.6752	BBA_07317	-1.41659	-1.63298	co-dwon	cell cycle control protein
MSTRG.8700	BBA_09515	-1.41583	-1.70951	co-dwon	aminotransferase class I and II
MSTRG.8694	BBA_09516	-1.41552	-1.83225	co-dwon	nmrA family transcriptional regulator
MSTRG.2161	BBA_02283	-1.41477	-1.78302	co-dwon	heat shock protein HSP98
MSTRG.7597	BBA_08249	-1.41091	-1.66547	co-dwon	2OG-Fe(II) oxygenase superfamily protein
MSTRG.2440	BBA_02568	-1.40969	-1.8265	co-dwon	short chain dehydrogenase
MSTRG.4977	BBA_05379	-1.4078	-1.36314	co-dwon	RNA helicase HEL117
MSTRG.2555	BBA_02693	-1.40733	-1.74155	co-dwon	kinase phosphorylation protein
MSTRG.8557	BBA_09339	-1.40652	-2.15798	co-dwon	CFEM domain-containing protein
MSTRG.8079	BBA_08790	-1.40319	-1.93425	co-dwon	zinc-binding dehydrogenase
MSTRG.1237	BBA_01287	-1.40143	-1.65966	co-dwon	eIF4-gamma/eIF5/eIF2-epsilon
MSTRG.1181	BBA_01233	-1.40117	-1.22475	co-dwon	actin interacting protein 3
MSTRG.1670	BBA_01759	-1.40084	-1.64208	co-dwon	hypothetical protein BBA_01759
MSTRG.7350	BBA_08014	-1.40054	-1.66166	co-dwon	tRNA (guanine-N(1)-)-methyltransferase
MSTRG.4230	BBA_04535	-1.39876	-1.43212	co-dwon	serine/arginine repetitive matrix protein 1
MSTRG.3562	BBA_03813	-1.39821	-1.53038	co-dwon	SCP-like extracellular protein
MSTRG.1605	BBA_01685	-1.39719	-1.3562	co-dwon	hypothetical protein BBA_01685
MSTRG.8055	BBA_08760	-1.39663	-1.6255	co-dwon	OsmC-like protein
MSTRG.8719	BBA_09535	-1.39393	-1.52553	co-dwon
MSTRG.7662	BBA_08325	-1.39048	-1.59842	co-dwon	hypothetical protein BBA_08325
MSTRG.3659	BBA_03933	-1.3903	-1.89949	co-dwon	D-aminoacylase protein
MSTRG.5206	BBA_05629	-1.38969	-1.40561	co-dwon	carbohydrate esterase family 9
MSTRG.1936	BBA_02041	-1.38963	-1.5522	co-dwon	zinc finger protein 1
MSTRG.5449	BBA_05887	-1.38958	-1.67836	co-dwon	gamma-glutamyltranspeptidase
MSTRG.1488	BBA_01557	-1.38857	-2.08717	co-dwon	choline-sulfatase-like protein
MSTRG.5792	BBA_06261	-1.38424	-1.46067	co-dwon	clathrin-coated vesicle protein
MSTRG.9112		-1.38075	-1.64848	co-dwon
MSTRG.5779	BBA_06248	-1.3803	-1.58197	co-dwon
MSTRG.2332	BBA_02431	-1.37958	-1.52688	co-dwon	ribosome assembly protein RRB1
MSTRG.6822	BBA_07410	-1.37909	-2.2321	co-dwon	glutathione S-transferase domain-containing protein
MSTRG.5795	BBA_06264	-1.37805	-1.51126	co-dwon	Brefeldin A-sensitivity protein 4
MSTRG.2066	BBA_02175	-1.37664	-1.60596	co-dwon	impB/mucB/samB family protein
MSTRG.3174	BBA_03343	-1.37145	-1.44778	co-dwon	hypothetical protein BBA_03343
19883783	BBA_00771	-1.37058	-1.27249	co-dwon	Ankyrin repeat protein
MSTRG.4005		-1.36835	-1.40905	co-dwon
MSTRG.6834	BBA_07438	-1.36376	-1.43064	co-dwon	PAK kinase
MSTRG.529	BBA_00567	-1.36352	-1.4382	co-dwon	hypothetical protein BBA_00567
MSTRG.3207	BBA_03375	-1.36081	-1.35775	co-dwon	Glycerophosphoryl diester phosphodiesterase family protein
MSTRG.2939	BBA_03121	-1.35515	-1.18287	co-dwon	cell surface protein
MSTRG.2371	BBA_02467	-1.35412	-1.52669	co-dwon	carbon-nitrogen hydrolase
MSTRG.2386	BBA_02480	-1.35167	-1.11575	co-dwon	stalk rot protein
MSTRG.3872	BBA_04170	-1.35148	-1.22034	co-dwon	PX domain-containing protein
MSTRG.144	BBA_00175	-1.35062	-1.29461	co-dwon	WD repeat domain-containing protein
MSTRG.542	BBA_00580	-1.35013	-1.61421	co-dwon	Rad17 cell cycle checkpoint protein
MSTRG.3529	BBA_03770	-1.34845	1.38096	co-dwon	uricase-like protein
MSTRG.572	BBA_00609	-1.34721	-1.59258	co-dwon	peroxisomal copper amine oxidase
19889362	BBA_06350	-1.34558	-1.03747	co-dwon	C6 transcription factor
MSTRG.8615	BBA_09415	-1.34488	-1.07183	co-dwon	DNA ligase I
MSTRG.3166	BBA_03335	-1.34418	-1.75805	co-dwon	malate dehydrogenase
MSTRG.2346	BBA_02447	-1.34265	-1.36543	co-dwon	BRO1-like domain-containing protein
MSTRG.3036	BBA_03229	-1.34212	1.3405	co-dwon	hypothetical protein BBA_03219
MSTRG.3852	BBA_04151	-1.34135	-1.35848	co-dwon	fungal specific transcription factor
MSTRG.4531	BBA_04879	-1.34104	-1.52318	co-dwon	hypothetical protein BBA_04879
MSTRG.2658	BBA_02813;BBA_02814	-1.34095	-1.4195	co-dwon	putative 2-oxoglutarate/malate translocator ;Rad4 transglutaminase-like domain-containing protein
MSTRG.4389	BBA_04714	-1.34049	-1.27974	co-dwon	hypothetical protein BBA_04714
MSTRG.8092	BBA_08802	-1.33728	-1.28622	co-dwon	tetratricopeptide repeat domain-containing protein
MSTRG.3365	BBA_03574;BBA_03573	-1.33698	2.94299	co-dwon	hypothetical protein BBA_03570
MSTRG.392		-1.33147	-1.2624	co-dwon
MSTRG.5562	BBA_06006	-1.33028	-1.38991	co-dwon	hypothetical protein BBA_06006
MSTRG.6862	BBA_07484	-1.32863	-1.35305	co-dwon	hypothetical protein BBA_07484
MSTRG.9083	BBA_09975	-1.32554	-1.92136	co-dwon	RNA recognition domain-containing protein 2
19888311	BBA_05299	-1.32451	-1.26915	co-dwon	putative lipoprotein
MSTRG.3606	BBA_03863	-1.32443	-1.39839	co-dwon	glutathione transferase omega-1
MSTRG.2238	BBA_02363	-1.32351	-1.7241	co-dwon	hypothetical protein BBA_02363
MSTRG.2707	BBA_02871	-1.32167	-1.21218	co-dwon	hypothetical protein BBA_02871
MSTRG.3811	BBA_04106	-1.32103	-1.37275	co-dwon	hypothetical protein BBA_04106
19888431	BBA_05419	-1.31855	-1.25127	co-dwon	hypothetical protein BBA_05419
MSTRG.2514	BBA_02649	-1.31799	-1.45777	co-dwon	hypothetical protein BBA_02649
MSTRG.2235	BBA_02360	-1.31661	-1.40091	co-dwon	BRCA1 C Terminus domain-containing protein
19892021	BBA_09009	-1.3159	-1.29279	co-dwon	hypothetical protein BBA_09009
MSTRG.494	BBA_00520	-1.3156	-1.61423	co-dwon	heterokaryon incompatibility protein Het-C
MSTRG.7354	BBA_08016	-1.31554	-1.15757	co-dwon	mitochondrial protein cyt-4
MSTRG.6209	BBA_06730	-1.31051	-1.65285	co-dwon	MYB DNA-binding domain protein
MSTRG.5584	BBA_06037	-1.31001	-1.65831	co-dwon	carbon-nitrogen hydrolase
MSTRG.8027	BBA_08734	-1.30932	-1.7666	co-dwon	cyanide hydratase
MSTRG.654	BBA_00693	-1.30896	-1.30321	co-dwon	metalloprotease-like protein
MSTRG.2292	BBA_02417	-1.30754	-1.47083	co-dwon	secreted aspartic proteinase
MSTRG.3834	BBA_04131	-1.30583	-1.10145	co-dwon	putative SPO76 protein
MSTRG.2927	BBA_03097	-1.30474	-1.69023	co-dwon	sodium/hydrogen exchanger family protein
MSTRG.9135	BBA_10040	-1.30273	-1.20178	co-dwon	intracellular serine protease
MSTRG.6333	BBA_06866	-1.30088	-1.68732	co-dwon	inositol monophosphatase
MSTRG.4957	BBA_05355	-1.29772	-1.95914	co-dwon	amidohydrolase-like protein
MSTRG.3908	BBA_04214	-1.29741	-1.73176	co-dwon	Transcriptional repressor
MSTRG.1036	BBA_01080	-1.2966	-1.71407	co-dwon	bucentaur or craniofacial development
MSTRG.466	BBA_00489	-1.29615	-1.43315	co-dwon	Actin-like protein, ARP5 class
MSTRG.410	BBA_00436	-1.29614	-1.37653	co-dwon	CT20 family protein
MSTRG.3831	BBA_04127	-1.29536	-1.17229	co-dwon	RNA polymerase II-associated protein
MSTRG.1836	BBA_01927	-1.2945	-1.83002	co-dwon
MSTRG.6917	BBA_07549	-1.29322	-1.08645	co-dwon
MSTRG.3170	BBA_03339	-1.29307	-1.59121	co-dwon	glutathione S-transferase, putative
MSTRG.6187	BBA_06703	-1.28988	-1.15382	co-dwon	Sec8 exocyst complex component specific domain-containing protein
MSTRG.4002	BBA_04313	-1.28985	-1.49743	co-dwon	AhpC/Tsa family protein
MSTRG.3266	BBA_03475	-1.28764	-1.35162	co-dwon	bicyclomycin resistance protein
MSTRG.1414	BBA_01482	-1.28527	-1.48513	co-dwon	kinesin-like protein
MSTRG.2995	BBA_03179	-1.28394	-1.82141	co-dwon	calcium-transporting ATPase
MSTRG.8564	BBA_09353	-1.28351	-1.35333	co-dwon	Gcd10p family protein
MSTRG.1222	BBA_01275	-1.28344	-1.57365	co-dwon	DUF367 domain-containing protein
MSTRG.1816	BBA_01909	-1.28281	-1.31317	co-dwon	pH-response regulator protein palC
MSTRG.3888	BBA_04193	-1.28152	-1.28385	co-dwon	protein of unknown function FMP27
MSTRG.6392	BBA_06931	-1.28074	-1.59387	co-dwon	DnaJ domain-containing protein
MSTRG.3871	BBA_04169	-1.28065	-1.87537	co-dwon	Tpt1/KptA family RNA 2'-phosphotransferase
MSTRG.2455	BBA_02583	-1.27924	-1.40757	co-dwon	initiator tRNA phosphoribosyl transferase
19889885	BBA_06873	-1.27719	-1.46119	co-dwon	Cytochrome P450 CYP505A1
MSTRG.2788	BBA_02968	-1.27617	-1.15886	co-dwon	regulator of G protein signaling
MSTRG.2538	BBA_02675	-1.27616	-1.4378	co-dwon	XRN 5'-3' exonuclease
MSTRG.7044	BBA_07641	-1.2742	-1.32671	co-dwon	hypothetical protein BBA_07641
MSTRG.8129	BBA_08842	-1.27376	-1.47401	co-dwon	mucoidy inhibitor A
MSTRG.6814	BBA_07396	-1.27318	-1.60505	co-dwon	XPA-binding protein
MSTRG.7262	BBA_07908;BBA_07906;BBA_07907	-1.27127	-1.08564	co-dwon	dipeptidyl peptidase ;PWI domain-containing protein ;histone acetyltransferase subunit NuA4
MSTRG.4473	BBA_04816	-1.27048	-1.48526	co-dwon	WD domain-containing protein
MSTRG.8873	BBA_09721	-1.26945	-1.2028	co-dwon	hypothetical protein BBA_09721
MSTRG.8322	BBA_09057	-1.26943	-1.35341	co-dwon	nitrate assimilation regulatory protein nirA
MSTRG.3951	BBA_04256	-1.26918	-1.43835	co-dwon	fungal specific transcription factor
MSTRG.6845	BBA_07461	-1.26793	-1.41932	co-dwon	Peptidase S8/S53, subtilisin/kexin/sedolisin
MSTRG.5271		-1.26742	-1.28818	co-dwon
MSTRG.7033	BBA_07630	-1.26735	-1.53793	co-dwon	Rieske domain-containing protein
MSTRG.9075	BBA_09967	-1.26583	-1.23172	co-dwon	hypothetical protein BBA_09967
MSTRG.6505	BBA_07047	-1.26498	-1.24805	co-dwon	Thioredoxin-like protein
MSTRG.7335	BBA_07994	-1.26209	-1.88687	co-dwon	putative enoyl-CoA hydratase echA8
MSTRG.7627	BBA_08284	-1.25928	-1.40925	co-dwon	protein required for cell viability, putative
MSTRG.875	BBA_00917	-1.2573	-1.29607	co-dwon	hypothetical protein BBA_00917
MSTRG.8837		-1.25697	-1.33079	co-dwon
MSTRG.499	BBA_00532;BBA_00533	-1.25636	-1.67105	co-dwon	4-coumarate:coenzyme A ligase ;short chain dehydrogenase
MSTRG.7239	BBA_07882	-1.2563	-2.06985	co-dwon	Pal1 cell morphology protein
MSTRG.8086	BBA_08796	-1.25501	-1.14531	co-dwon	glycosyl hydrolase family 92
MSTRG.3403	BBA_03618	-1.25488	1.15329	co-dwon	major facilitator superfamily transporter
MSTRG.5512	BBA_05954	-1.25414	-1.29047	co-dwon	MIF4G domain-containing protein
MSTRG.7411	BBA_08072	-1.25383	-1.10844	co-dwon	phosphate transporter
MSTRG.2305	BBA_02546	-1.2529	-1.4062	co-dwon	multidrug resistance protein MDR, putative
MSTRG.2212	BBA_02337	-1.25286	-1.4315	co-dwon	ELL-associated factor
MSTRG.2977	BBA_03160	-1.25263	-1.77922	co-dwon	dimeric dihydrodiol dehydrogenase
MSTRG.9150	BBA_10047	-1.25261	-1.619	co-dwon	fungal specific transcription factor
MSTRG.2506	BBA_02641	-1.25106	-1.3181	co-dwon	GANP/Nin1/mts3/eIF-3 p25 family protein
MSTRG.1688	BBA_01776	-1.25104	-1.90574	co-dwon	ARM-like repeat-containing protein
MSTRG.3990	BBA_04302	-1.25042	-1.6442	co-dwon	RING-1 protein
MSTRG.3118	BBA_03280	-1.25038	-1.68382	co-dwon	peroxin 11C
MSTRG.6573	BBA_07122	-1.24989	-1.45009	co-dwon	hydantoinase-like protein
MSTRG.7468	BBA_08129	-1.24953	-1.40753	co-dwon	tousled-like kinase
MSTRG.1479	BBA_01548	-1.24811	-1.53462	co-dwon	peroxisomal half ABC transporter
MSTRG.4707	BBA_05083	-1.24037	-1.12695	co-dwon	nuclear pore complex subunit Nup85
MSTRG.3954	BBA_04261;BBA_04262	-1.23885	-1.16903	co-dwon	protein kinase SNF1 ;hypothetical protein BBA_04262
MSTRG.2948	BBA_03132	-1.2379	-1.3773	co-dwon	hypothetical protein BBA_03132
MSTRG.9023	BBA_09912	-1.23683	-1.37362	co-dwon	vegetative incompatibility protein HET-E-1
MSTRG.4327	BBA_04641	-1.23651	-1.25753	co-dwon	oxysterol-binding protein
MSTRG.7481	BBA_08141	-1.23544	-1.10227	co-dwon	ThiF family protein
MSTRG.8921	BBA_09770	-1.23503	1.5794	co-dwon	Cytochrome P450 CYP620D1
MSTRG.6758	BBA_07327;BBA_07326	-1.23478	-1.34458	co-dwon	putative MEI5 protein ;phosphoglycerate kinase
MSTRG.3301	BBA_03518	-1.23439	-2.43685	co-dwon	Ankyrin and HET domain protein
MSTRG.3667	BBA_03943	-1.23331	-1.11792	co-dwon	C2H2 zinc finger protein
MSTRG.4805	BBA_05194	-1.23089	-1.32431	co-dwon	molybdenum cofactor synthesis domain-containing protein
MSTRG.3064	BBA_03262	-1.2302	-1.81152	co-dwon	MYB DNA-binding domain-containing protein
MSTRG.1130	BBA_01173	-1.23014	-1.06907	co-dwon	ATPase protein
MSTRG.2258	BBA_02382	-1.23008	-1.52199	co-dwon	Cytochrome P450 CYP52T1
MSTRG.7307	BBA_07964	-1.22735	-1.32965	co-dwon	helix-loop-helix DNA-binding domain-containing protein
MSTRG.2673	BBA_02834	-1.22724	-1.34355	co-dwon	allantoate permease
MSTRG.2512	BBA_02647	-1.2269	-1.20403	co-dwon	cutinase transcription factor 1 beta
MSTRG.4603	BBA_04962	-1.2245	-1.03854	co-dwon
MSTRG.5979	BBA_06465	-1.2228	-1.41387	co-dwon	hypothetical protein BBA_06465
MSTRG.600	BBA_00642	-1.2217	-1.32377	co-dwon	protein-beta-aspartate methyltransferase
MSTRG.3428	BBA_03652	-1.21993	3.81859	co-dwon	2-polyprenyl-6-methoxyphenol hydroxylase-like oxidoreductase
MSTRG.8282	BBA_09022	-1.21981	-1.35897	co-dwon	Cytochrome P450 CYP52T1
MSTRG.6488	BBA_07029	-1.21535	-1.39771	co-dwon	RhoGAP domain-containing protein
MSTRG.3234	BBA_03396	-1.21425	-1.08024	co-dwon	intermediate filament protein MDM1
MSTRG.3561	BBA_03812	-1.21394	4.43976	co-dwon
MSTRG.5243	BBA_05670;BBA_05669	-1.21388	-2.02679	co-dwon	GPI anchored protein, putative ;acyl-CoA dehydrogenase
MSTRG.3854	BBA_04153	-1.20931	-1.1081	co-dwon	hypothetical protein BBA_04153
MSTRG.569	BBA_00607;BBA_00606	-1.20825	-1.67605	co-dwon	aldehyde dehydrogenase ;hypothetical protein BBA_00606
MSTRG.5167	BBA_05583;BBA_05584	-1.20701	-1.47181	co-dwon	Mitochondrial escape protein 2 ;dienelactone hydrolase
MSTRG.800	BBA_00844	-1.20693	-1.24874	co-dwon	fungal specific transcription factor
MSTRG.576	BBA_00613	-1.2069	-1.43741	co-dwon	hypothetical protein BBA_00613
MSTRG.6715	BBA_07274	-1.2064	-1.48017	co-dwon	protein containing DUF88
MSTRG.6082	BBA_06584	-1.20563	-1.16766	co-dwon	transcription initiation factor IID beta chain
MSTRG.1205	BBA_01258	-1.2042	-1.38259	co-dwon	metallopeptidase-like protein
MSTRG.6235	BBA_06756	-1.20208	-1.18009	co-dwon	NAD-binding Rossmann fold oxidoreductase, putative
MSTRG.929	BBA_00969	-1.19834	-1.30271	co-dwon	DNA helicase
MSTRG.2777	BBA_02957	-1.19694	-1.09321	co-dwon	EAP30/Vps36 family protein
MSTRG.7463	BBA_08123	-1.19691	-1.11492	co-dwon	glutamic acid-rich protein
MSTRG.1645	BBA_01729	-1.19674	-1.26631	co-dwon	Riboflavin synthase-like beta-barrel
MSTRG.5719	BBA_06179	-1.19658	-1.4596	co-dwon	galactose-proton symport
MSTRG.3013	BBA_03198	-1.19517	-1.23652	co-dwon	suppressor protein PSP1
MSTRG.2631	BBA_02786	-1.19362	-1.02439	co-dwon	apopolysialoglycoprotein
MSTRG.3407	BBA_03622	-1.19242	-1.49109	co-dwon	hypothetical protein BBA_03618
MSTRG.1474	BBA_01542	-1.1915	-1.02708	co-dwon	putative APC1 protein
MSTRG.173	BBA_00205	-1.1915	-1.17216	co-dwon
MSTRG.27	BBA_00029	-1.19025	-1.3527	co-dwon	pumilio-family RNA binding repeat domain-containing protein
MSTRG.4170	BBA_04464	-1.19004	-1.22052	co-dwon	PTAB protein
MSTRG.6384	BBA_06921;BBA_06922	-1.18902	-1.39767	co-dwon	tripeptidyl peptidase A ;calcineurin-like phosphoesterase
MSTRG.6641	BBA_07195	-1.18861	-1.24081	co-dwon	AP-3 complex subunit delta
MSTRG.8391	BBA_09140	-1.18762	-1.05853	co-dwon	hypothetical protein BBA_09140
MSTRG.4285	BBA_04593	-1.18754	-1.37478	co-dwon	hypothetical protein BBA_04593
19890554	BBA_07542	-1.18737	-1.17985	co-dwon	hypothetical protein BBA_07542
MSTRG.2591	BBA_02734	-1.18675	-1.16798	co-dwon	formate dehydrogenase
MSTRG.7692	BBA_08355	-1.18663	-1.11698	co-dwon	FAD binding domain-containing protein
MSTRG.5434	BBA_05869	-1.18502	-1.27374	co-dwon	GPI mannosyltransferase
MSTRG.6595	BBA_07150	-1.1838	-1.405	co-dwon	sedoheptulose-1,7-bisphosphatase
MSTRG.2136	BBA_02258	-1.18378	-1.30597	co-dwon	fungal specific transcription factor
MSTRG.8856	BBA_09703	-1.18351	-1.07224	co-dwon	hypothetical protein BBA_09703
MSTRG.8140	BBA_08858	-1.18284	-1.51285	co-dwon	ribonuclease P protein subunit p29
MSTRG.3772		-1.18264	-1.30733	co-dwon
MSTRG.9079	BBA_09970	-1.18261	-1.29203	co-dwon	importin 13
MSTRG.8451	BBA_09204	-1.18106	-1.18067	co-dwon	ankyrin repeat protein
MSTRG.7661	BBA_08319	-1.18106	-1.0875	co-dwon	hypothetical protein BBA_08319
MSTRG.3573	BBA_03825	-1.18029	-1.39667	co-dwon	Cytochrome P450 CYP6001C8
MSTRG.3989	BBA_04301	-1.1802	-1.68338	co-dwon	protein kinase
MSTRG.7295	BBA_07953	-1.17998	-1.13847	co-dwon	hypothetical protein BBA_07953
MSTRG.2670	BBA_02832	-1.17945	-1.59367	co-dwon	elongation factor Tu GTP binding domain-containing protein
MSTRG.5493	BBA_05935	-1.17734	-1.23666	co-dwon	peregrin-like protein
MSTRG.4095	BBA_04396	-1.17604	-1.4026	co-dwon	exportin 1-like protein
MSTRG.3839	BBA_04137	-1.17554	-1.44454	co-dwon	glycyl-tRNA synthetase
MSTRG.641	BBA_00683	-1.17087	-1.41894	co-dwon	heterokaryon incompatibility protein
MSTRG.2385	BBA_02479	-1.16881	-1.19033	co-dwon	zinc-type alcohol dehydrogenase-like protein
MSTRG.8715	BBA_09530	-1.16876	-1.47494	co-dwon	TPR repeat protein
MSTRG.4279	BBA_04584	-1.16854	-1.25297	co-dwon	intracellular protein transport protein (Sat1), putative
MSTRG.414	BBA_00440	-1.16721	-1.00859	co-dwon	DASH complex subunit Ask1
MSTRG.5721	BBA_06181	-1.16469	-1.28356	co-dwon	ubiquitin conjugating enzyme, putative
MSTRG.23	BBA_00025	-1.16352	-1.42474	co-dwon	hypothetical protein BBA_00025
MSTRG.995	BBA_01039	-1.16259	-1.72306	co-dwon	T-complex protein 1
MSTRG.3771	BBA_04070	-1.16111	-1.12197	co-dwon	calcium/calmodulin dependent protein kinase C, putative
MSTRG.7603	BBA_08258	-1.16042	-1.56212	co-dwon	PTH11-like integral membrane protein
MSTRG.1007	BBA_01049	-1.16037	-1.21404	co-dwon	Hsp90 co-chaperone Cdc37
MSTRG.1974	BBA_02073	-1.15973	-1.36852	co-dwon	ABC multidrug transporter, putative
MSTRG.4571	BBA_04925	-1.15859	-1.39231	co-dwon	protein-tyrosine phosphatase
MSTRG.7359	BBA_08019	-1.15755	-1.46866	co-dwon	threonyl-tRNA synthetase
MSTRG.6049	BBA_06540	-1.1573	-1.29914	co-dwon	CS domain-containing protein
MSTRG.2580	BBA_02722	-1.15716	-1.54555	co-dwon	nitrate assimilation regulatory protein nirA
MSTRG.3900	BBA_04205	-1.15338	-1.0016	co-dwon	major facilitator superfamily transporter
MSTRG.8515	BBA_09287	-1.15293	-1.61799	co-dwon	lipase-like protein
MSTRG.533	BBA_00571	-1.15175	-1.30675	co-dwon	hypothetical protein BBA_00571
MSTRG.893	BBA_00934	-1.15064	-1.47931	co-dwon	sterigmatocystin 8-O-methyltransferase
MSTRG.8246	BBA_08961	-1.15019	-2.5457	co-dwon	vegetative incompatibility protein HET-E-1
19884252	BBA_01240	-1.15011	-1.1043	co-dwon	LysR family regulatory protein
MSTRG.1601	BBA_01680	-1.14697	-1.00692	co-dwon	transporter Avl9
MSTRG.2542	BBA_02680	-1.14646	-1.4434	co-dwon	hypothetical protein BBA_02680
MSTRG.2340	BBA_02439	-1.14492	-1.59827	co-dwon	pelota-like protein
MSTRG.7859	BBA_08545	-1.1432	-1.2144	co-dwon	E1-like activating enzyme
MSTRG.3960	BBA_04269	-1.14282	-1.49982	co-dwon	hypothetical protein BBA_04269
MSTRG.7416	BBA_08077	-1.14177	-1.06355	co-dwon	hypothetical protein BBA_08077
MSTRG.7720	BBA_08384	-1.14147	-1.35916	co-dwon	molybdenum cofactor biosynthesis protein 1 B
MSTRG.1712	BBA_01800	-1.14065	-1.13288	co-dwon	transcriptional coactivator HFI1
MSTRG.9052	BBA_09946	-1.13951	-1.07819	co-dwon	G-patch domain-containing protein
MSTRG.4116	BBA_04419	-1.13926	-1.74844	co-dwon	hypothetical protein BBA_04419
19884937	BBA_01925	-1.13903	-1.99592	co-dwon	putative C2H2 zinc finger protein
MSTRG.7922	BBA_08607	-1.13767	-1.34026	co-dwon	Succinyl-CoA synthetase-like protein
MSTRG.6345	BBA_06879	-1.13644	-1.18417	co-dwon	BRO1-like domain-containing protein
MSTRG.2862	BBA_03033	-1.13606	-1.40483	co-dwon	dynamin family protein
MSTRG.7042	BBA_07637;BBA_07640	-1.13593	-1.1107	co-dwon	hypothetical protein BBA_07637
MSTRG.9431	BBA_10360	-1.13481	-1.0409	co-dwon
MSTRG.8772	BBA_09593	-1.13262	-1.4887	co-dwon	adenosine deaminase
MSTRG.2959	BBA_03141	-1.13215	-1.19345	co-dwon	metallo-beta-lactamase superfamily protein
MSTRG.5086	BBA_05504	-1.13208	-1.05971	co-dwon	Immunoglobulin E-set
MSTRG.9236	BBA_10137	-1.13097	-1.17021	co-dwon	protein PFS2
MSTRG.2019	BBA_02123	-1.12978	-1.25221	co-dwon	glycoside hydrolase family 13
19887972	BBA_04960	-1.12593	-1.61715	co-dwon	Methyltransferase type 11
MSTRG.3892	BBA_04197	-1.12536	-1.33226	co-dwon	hypothetical protein BBA_04197
MSTRG.3796	BBA_04091	-1.12514	-1.04433	co-dwon	hypothetical protein BBA_04091
19887286	BBA_04274	-1.123	-1.03614	co-dwon	SNF2 family domain-containing protein
MSTRG.4367	BBA_04680	-1.12283	-1.50955	co-dwon	C6 transcription factor
MSTRG.2753	BBA_02925	-1.12058	-1.21493	co-dwon	peptidase family M28
MSTRG.6363	BBA_06900	-1.11984	-1.46118	co-dwon	Cut9-interacting protein scn1
MSTRG.5127	BBA_05543	-1.11922	-1.13711	co-dwon	U2 snRNP component IST3
MSTRG.6397	BBA_06941	-1.11919	-1.46296	co-dwon	short-chain type dehydrogenase, putative
MSTRG.8139	BBA_08857	-1.11733	-1.16875	co-dwon	acyltransferase-like protein
MSTRG.1119	BBA_01164	-1.11544	-1.21021	co-dwon	Fso1-like protein
MSTRG.2287	BBA_02412	-1.11249	-1.80016	co-dwon	dimethylaniline monooxygenase
MSTRG.1641	BBA_01724	-1.11216	-1.2917	co-dwon	hypothetical protein BBA_01724
MSTRG.8260	BBA_08984	-1.11198	-1.17995	co-dwon	ankyrin repeat-containing protein
MSTRG.254	BBA_00289	-1.11146	-1.17885	co-dwon	hypothetical protein BBA_00289
MSTRG.1498	BBA_01567	-1.11072	-1.34914	co-dwon	cyclic nucleotide-binding domain-containing protein
MSTRG.8930	BBA_09778	-1.10946	-1.31589	co-dwon	hypothetical protein BBA_09778
MSTRG.4863	BBA_05252	-1.10905	-1.42011	co-dwon	hydroxyproline-rich glycoprotein DZ-HRGP
MSTRG.389		-1.10817	-1.12268	co-dwon
MSTRG.6990	BBA_07695	-1.10802	-1.29563	co-dwon	ubiquitin carboxyl-terminal hydrolase
MSTRG.8481	BBA_09244	-1.10708	-1.5157	co-dwon	DEAD/DEAH box helicase
MSTRG.9101	BBA_09999	-1.10651	-1.39426	co-dwon
MSTRG.4226	BBA_04531	-1.10612	-1.12671	co-dwon	spliceosome associated protein
MSTRG.3088	BBA_03441	-1.10581	-1.39175	co-dwon	pathway-specific nitrogen regulator
MSTRG.6819	BBA_07403	-1.104	-1.42117	co-dwon	hypothetical protein BBA_07403
MSTRG.6383	BBA_06920	-1.10226	-1.12184	co-dwon	transmembrane protein 16H
MSTRG.7337	BBA_07996	-1.10225	-1.27029	co-dwon	hypothetical protein BBA_07996
MSTRG.8782	BBA_09613	-1.10158	-1.2014	co-dwon	vegetative incompatibility protein HET-E-1
MSTRG.2104		-1.10112	-1.16349	co-dwon
MSTRG.2054	BBA_02160	-1.10108	-1.15132	co-dwon	H+ symporter
MSTRG.6173	BBA_06687	-1.10069	-1.29425	co-dwon	2OG-Fe(II) oxygenase superfamily protein
MSTRG.1290	BBA_01343	-1.10061	-1.26945	co-dwon	pyridoxamine 5'-phosphate oxidase
MSTRG.5859	BBA_06335;BBA_06334	-1.1005	-1.44585	co-dwon	succinate-semialdehyde dehydrogenase, putative ;cupin 2 barrel domain protein
MSTRG.7655	BBA_08314	-1.09965	-1.29454	co-dwon	C2H2 finger domain protein, putative
MSTRG.7696	BBA_08359	-1.09897	-1.50166	co-dwon	shwachman-Bodian-Diamond syndrome protein
MSTRG.32	BBA_00036	-1.09805	-1.24247	co-dwon	Ras family protein
MSTRG.584	BBA_00621	-1.09747	-1.14691	co-dwon	ankyrin repeat domain-containing protein 52
MSTRG.2926	BBA_03096	-1.09705	-1.0203	co-dwon	ribonuclease H
MSTRG.3580	BBA_03833	-1.09702	-1.24368	co-dwon	DEAD/DEAH box helicase
MSTRG.8432	BBA_09188	-1.09672	-1.28741	co-dwon	type II inositol-1,4,5-trisphosphate 5-phosphatase
MSTRG.5547	BBA_05993	-1.09666	-1.26283	co-dwon	peptidase M20D
MSTRG.4975	BBA_05377	-1.09554	-1.50101	co-dwon	phytanoyl-CoA dioxygenase
MSTRG.3456	BBA_03685	-1.09475	-4.72088	co-dwon	methyltransferase domain-containing protein
MSTRG.7746	BBA_08413	-1.09356	-1.02498	co-dwon	histone-lysine N-methyltransferase set9
MSTRG.7947	BBA_08632;BBA_08633	-1.09224	-1.49869	co-dwon	PUA domain-containing protein ;hypothetical protein BBA_08633
MSTRG.1729	BBA_01819	-1.0921	-1.21411	co-dwon	hypothetical protein BBA_01819
MSTRG.6141	BBA_06652	-1.09161	-1.14376	co-dwon	oxysterol-binding protein
19883084	BBA_00072	-1.0875	-1.0132	co-dwon	C6 transcription factor
MSTRG.2569	BBA_02709	-1.08728	-1.28353	co-dwon	galactoside O-acetyltransferase
MSTRG.322	BBA_00356	-1.08651	-1.24191	co-dwon	C6 transcription factor
MSTRG.1774	BBA_01871	-1.08556	-1.43754	co-dwon	hypothetical protein BBA_01871
MSTRG.1338	BBA_01393	-1.08316	-1.23938	co-dwon
MSTRG.5125	BBA_05541	-1.08262	-1.16657	co-dwon	DUF255 domain protein
19884005	BBA_00993	-1.08236	-1.15269	co-dwon	DNA-directed RNA polymerase III subunit RPC1
MSTRG.8500	BBA_09278	-1.08225	-1.3266	co-dwon	hypothetical protein BBA_09278
MSTRG.6870	BBA_07493	-1.08091	-1.02541	co-dwon	CUE domain-containing protein
MSTRG.7697	BBA_08360	-1.08034	-1.17573	co-dwon	tryptophanyl-tRNA synthetase
MSTRG.8349	BBA_09087	-1.07992	-1.15233	co-dwon	beta-N-acetylglucosaminidase, putative
MSTRG.6992	BBA_07697	-1.07954	-1.44699	co-dwon	hypothetical protein BBA_07697
MSTRG.9227	BBA_10124	-1.0787	-1.03243	co-dwon	RNA recognition domain-containing protein
MSTRG.5100	BBA_05522	-1.07869	-1.5321	co-dwon	diphthamide biosynthesis protein
MSTRG.4097	BBA_04403	-1.07868	-1.31542	co-dwon	amidase-like protein
MSTRG.2655	BBA_02810	-1.07713	-1.12336	co-dwon	suppressor protein SRP40
MSTRG.5312	BBA_05747	-1.0763	-1.50024	co-dwon	ser/Thr-rich protein T10 in DGCR region
MSTRG.894	BBA_00935	-1.07617	-1.45052	co-dwon	putative histidine acid phosphatase
MSTRG.7309	BBA_07966	-1.07525	-1.04168	co-dwon	TAP domain-containing protein
MSTRG.7645	BBA_08304	-1.07441	-1.19166	co-dwon	C6 zinc finger domain-containing protein
MSTRG.4563	BBA_04916	-1.07372	-1.16133	co-dwon	aminotransferase class-III
MSTRG.8734	BBA_09548	-1.07322	-1.38486	co-dwon	reverse transcriptase, RNaseH
MSTRG.6802	BBA_07384	-1.07321	-1.19598	co-dwon	Brf1-like TBP-binding domain-containing protein
MSTRG.3069	BBA_03266	-1.07121	-1.11294	co-dwon	Prp18 domain-containing protein
MSTRG.7305	BBA_07963	-1.06901	-1.29165	co-dwon	transcription factor Pcc1
MSTRG.8207	BBA_08922	-1.0681	-1.40575	co-dwon	glucan 1, 4-alpha-glucosidase
MSTRG.4726	BBA_05106	-1.06494	-1.16112	co-dwon	ubiquitin homeostasis protein lub1
MSTRG.366	BBA_00395	-1.0633	-1.38259	co-dwon	aldose 1-epimerase
MSTRG.2840	BBA_03011	-1.06328	-1.4082	co-dwon	phosphatidylinositol-specific phospholipase C
MSTRG.204	BBA_00237	-1.0617	-1.14614	co-dwon	Putative Zn(II)2Cys6 transcription factor
MSTRG.6034	BBA_06525	-1.0611	-1.34309	co-dwon	oxidoreductase, 2OG-Fe(II) oxygenase family protein
MSTRG.2889	BBA_03059	-1.0591	-1.34358	co-dwon	ThiF family protein
MSTRG.3481	BBA_03716	-1.05896	-1.92343	co-dwon
MSTRG.2187	BBA_02313	-1.05888	-1.44687	co-dwon	tudor domain-containing protein
MSTRG.2626	BBA_02782	-1.05831	-1.48952	co-dwon	glycoside hydrolase family 31
MSTRG.7027	BBA_07624	-1.05789	-1.1825	co-dwon	cupin 2
MSTRG.238	BBA_00270	-1.05765	-1.2824	co-dwon	tRNA synthetase class II
MSTRG.4702	BBA_05078	-1.05627	-1.14872	co-dwon	increased rDNA silencing protein 4
MSTRG.7700	BBA_08365	-1.05473	-1.24734	co-dwon	amidohydrolase family protein
MSTRG.8997	BBA_09901	-1.05384	-1.13232	co-dwon	peptidase C14
MSTRG.6138	BBA_06648	-1.05354	-1.21876	co-dwon	molybdopterin synthase large subunit
MSTRG.2839	BBA_03010	-1.05245	-1.6758	co-dwon	hypothetical protein BBA_03010
MSTRG.4843	BBA_05231	-1.04929	-1.00499	co-dwon	cyclic nucleotide-binding domain-containing protein
MSTRG.7193	BBA_07829	-1.04862	-1.10298	co-dwon	peptidase M16 inactive domain-containing protein
MSTRG.3353	BBA_03565	-1.04816	1.25868	co-dwon	hypothetical protein BBA_03562
MSTRG.2943	BBA_03126	-1.04749	-1.29843	co-dwon	Hypothetical Protein BBA_03126
MSTRG.3584	BBA_03839	-1.04555	-1.23127	co-dwon	FAD-dependent oxygenase
MSTRG.6895	BBA_07522	-1.04432	-1.695	co-dwon	Homocysteine synthase
MSTRG.9390	BBA_10316	-1.04412	-1.17795	co-dwon	hypothetical protein BBA_10316
MSTRG.6390	BBA_06928	-1.04327	-1.00512	co-dwon	C2H2 finger domain protein, putative
MSTRG.2981	BBA_03164	-1.04279	-1.15068	co-dwon	CAP-Gly domain-containing protein
MSTRG.5578	BBA_06027	-1.04184	-1.51702	co-dwon	fungal specific transcription factor
MSTRG.4605	BBA_04964;BBA_04965	-1.0383	-1.26208	co-dwon	mitochondrial thiazole biosynthetic enzyme ;mitochondrial triosephosphate isomerase
MSTRG.2669	BBA_02831	-1.03673	-1.82898	co-dwon	heavy metal translocating P-type ATPase
MSTRG.5113	BBA_05530	-1.03465	-1.04787	co-dwon	LsmAD domain-containing protein
MSTRG.3904	BBA_04206	-1.03454	-1.38117	co-dwon	homeobox and C2H2 transcription factor
MSTRG.6817	BBA_07400;BBA_07401;BBA_07399	-1.03452	-1.05869	co-dwon	hypothetical protein BBA_07400 ;glycerol dehydrogenase Gcy1 ;fungal specific transcription factor
MSTRG.2992	BBA_03175	-1.03393	-1.05788	co-dwon	RhoGEF domain-containing protein
MSTRG.6426	BBA_06970	-1.03368	-1.2011	co-dwon	ribosome biogenesis protein MAK21
MSTRG.7414	BBA_08075	-1.03296	-1.15119	co-dwon	Prp31 C terminal domain-containing protein
MSTRG.7505	BBA_08165	-1.03205	-1.00187	co-dwon	alcohol dehydrogenase, putative
MSTRG.7094	BBA_07728	-1.02873	-1.08992	co-dwon	pre-mRNA-splicing factor SLU7
MSTRG.4887	BBA_05282	-1.02345	-1.09697	co-dwon	cholinephosphotransferase-like protein
MSTRG.8787	BBA_09622	-1.01847	-1.14579	co-dwon	transposase-like protein
MSTRG.4506	BBA_04853	-1.01743	-1.09642	co-dwon	cap binding protein 80 (Cbp80)
MSTRG.311	BBA_00346	-1.01664	-1.22875	co-dwon	fructosyl amino acid oxidase
MSTRG.5222	BBA_05645	-1.01506	-1.52653	co-dwon	DUF1237 domain-containing protein
MSTRG.7924	BBA_08608	-1.01323	-1.16384	co-dwon	ATP-citrate synthase subunit 1
MSTRG.5787	BBA_06257	-1.01041	-1.41131	co-dwon	RNA recognition domain-containing protein
MSTRG.4331	BBA_04645	-1.0099	-1.88183	co-dwon	epoxide hydrolase, putative
MSTRG.8488	BBA_09254	-1.00951	-1.13413	co-dwon	nitrate assimilation regulatory protein nirA
MSTRG.6020	BBA_06512	-1.00795	-1.03742	co-dwon	transcription initiation factor TFIID, subunit TAF5
MSTRG.4704	BBA_05080	-1.00678	-1.21049	co-dwon	protein kinase
MSTRG.7493	BBA_08153	-1.00427	-1.06625	co-dwon	HEAT repeat protein
MSTRG.7333	BBA_07992	-1.00384	-1.04728	co-dwon	DUF895 domain membrane protein
MSTRG.8977	BBA_09866	-1.00244	-1.47153	co-dwon	hypothetical protein BBA_09866
MSTRG.3328	BBA_03546	-1.00228	-1.63788	co-dwon	major facilitator superfamily transporter
MSTRG.1444	BBA_01512	-1.00164	-1.07279	co-dwon	Spc97/Spc98 family protein
MSTRG.3431	BBA_03656	-0.999273	-1.38303	co-dwon	short chain dehydrogenase
MSTRG.4576	BBA_04930	-0.999064	-1.18579	co-dwon	peptidase family M1
MSTRG.5298	BBA_05733	-0.998952	-1.07929	co-dwon	succinate dehydrogenase
MSTRG.3697	BBA_03985	-0.99764	-1.02799	co-dwon	SNF2 family domain-containing protein
MSTRG.37	BBA_00041;BBA_00040	-0.996492	-1.08492	co-dwon	hypothetical protein BBA_00040 ;WD domain-containing protein
MSTRG.495	BBA_00522;BBA_00523	-0.996022	-1.09556	co-dwon	Urease, alpha subunit ;histone acetyltransferase subunit 3
MSTRG.7486	BBA_08147	1.00265	1.19695	co-up	Protein fyv10
MSTRG.6375	BBA_06913	1.00349	1.07764	co-up	Putative Zn(II)2Cys6 transcription factor
MSTRG.3963	BBA_04272	1.00433	1.14809	co-up	single-strand binding protein family
MSTRG.8463	BBA_09226	1.00686	1.09792	co-up	siderophore iron transporter mirB
MSTRG.3806	BBA_04098	1.01141	1.51014	co-up	hypothetical protein BBA_04098
MSTRG.8233	BBA_08953	1.01469	1.13736	co-up	putative transposase
MSTRG.8547		1.01618	1.16963	co-up
MSTRG.5166	BBA_05582	1.01623	1.26669	co-up	ribonucleotide reductase inhibitor
MSTRG.591	BBA_00633	1.02079	1.5575	co-up	NACHT and TPR domain-containing protein
MSTRG.4027	BBA_04335	1.02547	1.12556	co-up	hypothetical protein BBA_04320
MSTRG.339	BBA_00370	1.02822	1.76765	co-up	stomatin-like protein
MSTRG.6431	BBA_06976	1.03104	1.2523	co-up
MSTRG.7839	BBA_08511	1.03166	1.21164	co-up	short-chain dehydrogenase/reductase 2
MSTRG.3383	BBA_03599	1.03187	1.37052	co-up	Putative Zn(II)2Cys6 transcription factor
MSTRG.2953		1.03307	1.06485	co-up
19887352	BBA_04340	1.03931	1.70447	co-up	hypothetical protein BBA_04340
MSTRG.3229		1.04097	1.22368	co-up
MSTRG.7361	BBA_08021	1.04281	1.12415	co-up	hypothetical protein BBA_08021
MSTRG.8452		1.04732	1.38805	co-up
MSTRG.3774	BBA_04072	1.05074	1.42934	co-up	hypothetical protein BBA_04072
MSTRG.2791	BBA_02973	1.0509	1.32846	co-up	MT-A70 family
MSTRG.6942	BBA_07577	1.05213	1.31658	co-up	group II pyridoxal-5-phosphate decarboxylase
MSTRG.9005	BBA_09895	1.05361	1.36494	co-up	hypothetical protein BBA_09895
MSTRG.5280	BBA_05714	1.0569	1.39989	co-up	diadenosine hexaphosphate hydrolase
MSTRG.2876	BBA_03048	1.05869	1.01082	co-up	SNO glutamine amidotransferase
MSTRG.9210	BBA_10103	1.0637	1.27191	co-up	ATP synthase beta chain, mitochondrial
MSTRG.1811	BBA_01902	1.06399	1.70133	co-up	glyoxylate reductase
MSTRG.8881	BBA_09728	1.06454	1.04304	co-up
MSTRG.6417	BBA_06961	1.06567	1.71078	co-up
MSTRG.7774	BBA_08447	1.06752	1.1498	co-up	hypothetical protein BBA_08447
MSTRG.5339	BBA_05774	1.0685	1.2688	co-up
MSTRG.8820	BBA_09664	1.0737	1.12491	co-up	glycosyltransferase family 20
MSTRG.3633		1.07605	1.33247	co-up
MSTRG.4253	BBA_04561	1.07907	1.28817	co-up	hypothetical protein BBA_04561
MSTRG.7937	BBA_08623	1.07915	1.01594	co-up	hypothetical protein BBA_08623
MSTRG.4187	BBA_04485	1.08086	1.1554	co-up	TOM core complex subunit Tom6
MSTRG.8193	BBA_08907;BBA_08908	1.08177	1.23684	co-up	myocyte-specific enhancer factor 2d ;Plasma membrane ATPase (Proton pump)
MSTRG.6898	BBA_07531	1.08634	1.02064	co-up	phosphate carrier protein 2
MSTRG.5377		1.09079	1.14025	co-up
MSTRG.668	BBA_00703;BBA_00702	1.09189	1.35994	co-up	lipase, putative ;Heterokaryon incompatibility
MSTRG.6987	BBA_07692	1.09256	1.32286	co-up	dimethylaniline monooxygenase 3
MSTRG.6881	BBA_07507	1.09345	1.0419	co-up	Ras family protein
MSTRG.7087	BBA_07720	1.09527	1.52888	co-up
MSTRG.2228	BBA_02352	1.09583	1.1297	co-up	hypothetical protein BBA_02352
MSTRG.2774	BBA_02954	1.09668	1.23607	co-up	Hypothetical protein BBA_02954
MSTRG.3348	BBA_03562	1.10171	1.25868	co-up	hypothetical protein BBA_03562
MSTRG.1792	BBA_01885	1.10425	1.51534	co-up
MSTRG.7425	BBA_08084	1.10639	1.5444	co-up	UPF0171 domain protein
MSTRG.1612	BBA_01692	1.10648	1.25023	co-up	glycosyl transferase family 4
MSTRG.2051	BBA_02164	1.10933	1.1174	co-up
MSTRG.7012	BBA_07611	1.11138	1.1296	co-up	non-ribosomal peptide synthetase
MSTRG.3001	BBA_03183	1.1148	1.30957	co-up	hypothetical protein BBA_03183
MSTRG.4212	BBA_04515	1.11503	1.29811	co-up	hypothetical protein BBA_04515
MSTRG.3402	BBA_03617	1.12443	1.96017	co-up	class II aminotransferase/8-amino-7-oxononanoate synthase
MSTRG.544		1.12707	1.26733	co-up
19893153	BBA_10141	1.12809	1.33793	co-up	hypothetical protein BBA_10141
MSTRG.417	BBA_00444	1.12873	1.56086	co-up	nucleoside transporter, putative
MSTRG.7872	BBA_08556	1.12957	1.58257	co-up
MSTRG.7330	BBA_07989	1.13688	1.23811	co-up	hypothetical protein BBA_07989
MSTRG.1183	BBA_01230	1.14419	1.65844	co-up
MSTRG.4375	BBA_04688	1.14758	1.42486	co-up	glycosyl hydrolase family 76
MSTRG.4791	BBA_05178	1.14823	1.46019	co-up	C6 finger domain protein
MSTRG.2229	BBA_02353	1.14989	1.39127	co-up	cell surface protein
MSTRG.7534	BBA_08192	1.15074	1.78646	co-up
MSTRG.7657	BBA_08316	1.15514	1.57911	co-up
MSTRG.4277	BBA_04583	1.15616	1.35947	co-up
MSTRG.5275	BBA_05708	1.1631	1.54979	co-up	putative carbohydrate-binding protein
MSTRG.1402	BBA_01466	1.16524	1.45785	co-up	beta-glucosidase
MSTRG.1324	BBA_01378	1.16992	1.42565	co-up
MSTRG.447	BBA_00475	1.17087	1.38222	co-up	mRNA decapping hydrolase, putative
MSTRG.5102	BBA_05518	1.1718	1.55264	co-up
19893313	BBA_10301	1.17917	1.18752	co-up	UbiA prenyltransferase
MSTRG.2979	BBA_03162	1.17966	1.52103	co-up
MSTRG.2280	BBA_02405	1.18197	1.58413	co-up	RNA recognition domain-containing protein
MSTRG.3391	BBA_03606	1.18489	1.02243	co-up	IBR finger domain protein
MSTRG.2277	BBA_02401	1.18824	1.54769	co-up	integral membrane protein PTH11
MSTRG.5265	BBA_05696	1.18891	1.20601	co-up	import inner membrane translocase subunit TIM16
MSTRG.9068	BBA_09962	1.19096	1.32927	co-up
MSTRG.1180	BBA_01233	1.19203	1.54198	co-up
MSTRG.8858	BBA_09705	1.19308	1.57444	co-up	hypothetical protein BBA_09705
MSTRG.7460	BBA_08120	1.19658	1.40151	co-up
MSTRG.3538	BBA_03781	1.19668	1.20228	co-up	Acyl-coenzyme A:6-aminopenicillanic-acid-acyltransferase
MSTRG.7949	BBA_08635	1.19693	1.49071	co-up
MSTRG.3849		1.19816	1.40563	co-up
MSTRG.1537	BBA_01605	1.19975	1.47312	co-up	hypothetical protein BBA_01605
19883414	BBA_00402	1.20017	1.27802	co-up	Acyl-CoA N-acyltransferase
MSTRG.3200	BBA_03368	1.20089	1.34862	co-up	amino acid permease
MSTRG.1675	BBA_01763	1.20313	1.58899	co-up
MSTRG.397	BBA_00423	1.20429	1.57898	co-up
MSTRG.9163	BBA_10059	1.20733	1.69559	co-up	p63 related protein
MSTRG.4242	BBA_04547	1.21367	1.27325	co-up	hypothetical protein BBA_04547
MSTRG.5063	BBA_05483	1.21431	1.5433	co-up	hypothetical protein BBA_05483
MSTRG.6151	BBA_06662	1.21452	1.21222	co-up	phosphoserine aminotransferase
MSTRG.8157	BBA_08882	1.21681	1.41759	co-up	proline-specific permease
MSTRG.4550	BBA_04903	1.21684	1.3797	co-up
MSTRG.7241	BBA_07887	1.21886	1.26764	co-up
MSTRG.289	BBA_00325	1.22014	1.06038	co-up	hydrophobin-like protein
MSTRG.4674	BBA_05044	1.22021	1.14258	co-up
MSTRG.6868	BBA_07491	1.22329	1.50506	co-up	hypothetical protein BBA_07491
19889365	BBA_06353	1.22773	1.44633	co-up	Cytochrome P450 CYP660A2
MSTRG.670		1.23028	1.34587	co-up
MSTRG.3107	BBA_03269;BBA_03323	1.23311	1.66435	co-up	fungal specific transcription factor
MSTRG.7544	BBA_08200	1.23652	1.2446	co-up
MSTRG.8806	BBA_09648;BBA_09647	1.23752	1.25415	co-up	hypothetical protein BBA_09648 ;C-14 sterol reductase, putative
MSTRG.3627	BBA_03887	1.2389	1.03946	co-up	phosphoglycerate mutase
MSTRG.5747	BBA_06215	1.23983	1.99066	co-up	hypothetical protein BBA_06215
MSTRG.5662	BBA_06116	1.23993	1.00947	co-up	CAP22 protein
MSTRG.5273	BBA_05705	1.25237	1.25098	co-up
MSTRG.8924	BBA_09773	1.25248	1.85397	co-up	protein kinase domain-containing protein
MSTRG.5116	BBA_05533	1.25782	1.23146	co-up	putative YHM1 (mitochondrial carrier)
MSTRG.9399	BBA_10324	1.25797	1.06849	co-up	metalloreductase transmembrane component
19891947	BBA_08935	1.26115	1.43464	co-up	methyltransferase domain-containing protein
MSTRG.6511	BBA_07054	1.26579	1.61206	co-up	C6 zinc finger domain-containing protein
MSTRG.6963		1.26708	1.07525	co-up
MSTRG.3214	BBA_03381	1.27021	1.6279	co-up
MSTRG.3342	BBA_03557	1.27129	1.57479	co-up	serine/threonine-protein phosphatase 2A activator 1
MSTRG.4521	BBA_04869	1.27333	1.34267	co-up	Mitochondrial outer membrane translocase complex, subunit Tom7
19886645	BBA_03633	1.27495	1.66311	co-up	hypothetical protein BBA_03633
MSTRG.3655	BBA_03929	1.27559	1.39994	co-up	mitochondrial carrier protein (Rim2), putative
MSTRG.7169	BBA_07803	1.2763	1.13209	co-up	GrpB domain protein
MSTRG.899	BBA_00939	1.27716	1.49049	co-up
MSTRG.225		1.27865	1.75021	co-up
MSTRG.4491	BBA_04833	1.28507	1.48319	co-up	hypothetical protein BBA_04833
MSTRG.2557	BBA_02695	1.28556	1.45463	co-up	short chain dehydrogenase
MSTRG.731		1.28605	1.20768	co-up
MSTRG.9121	BBA_10021	1.28731	1.0934	co-up	mitochondrial RNA-splicing protein MRS3
MSTRG.8872	BBA_09719	1.28862	1.55142	co-up	MFS toxin efflux pump (AflT)
MSTRG.6489	BBA_07030	1.29048	2.04562	co-up	Zn(II)2Cys6 transcription factor
MSTRG.5422	BBA_05856;BBA_05855	1.294	1.63863	co-up	C6 zinc finger domain protein ;integral membrane protein
MSTRG.8785	BBA_09615	1.29592	1.22019	co-up
MSTRG.7840	BBA_08509	1.29881	1.52162	co-up	amino acid permease
MSTRG.594	BBA_00636	1.30051	1.36972	co-up	major facilitator superfamily transporter
MSTRG.7119	BBA_07751	1.3013	1.6253	co-up	hypothetical protein BBA_07751
MSTRG.4284	BBA_04592	1.30381	1.82596	co-up
MSTRG.1891	BBA_01984	1.30534	1.29202	co-up	superoxide dismutase
MSTRG.297	BBA_00335	1.30714	1.47784	co-up	SUR7 protein
MSTRG.1527	BBA_01594	1.31083	1.54125	co-up	hypothetical protein BBA_01594
MSTRG.5284	BBA_05718	1.31126	1.46837	co-up	cytochrome c
19888375	BBA_05363	1.31183	1.45599	co-up
MSTRG.6971	BBA_07674	1.31535	1.71629	co-up	Peptidase S33, tripeptidyl-peptidase
MSTRG.3143	BBA_03306	1.316	1.76711	co-up	protein kinase subdomain-containing protein
MSTRG.1549	BBA_01619	1.31644	1.59011	co-up
MSTRG.6450	BBA_06990	1.317	1.76125	co-up
MSTRG.5471	BBA_05909	1.32805	1.59268	co-up
MSTRG.8679	BBA_09488	1.33101	1.76506	co-up	hypothetical protein BBA_09488
MSTRG.4749	BBA_05132	1.33124	2.2084	co-up	hypothetical protein BBA_05132
MSTRG.71	BBA_00100;BBA_00101	1.33477	1.40177	co-up	hypothetical protein BBA_00100 ;carbohydrate esterase family 4
MSTRG.6799	BBA_07381	1.33587	1.13824	co-up	BTB/POZ domain containing protein
MSTRG.112	BBA_00142	1.33716	1.59703	co-up
MSTRG.6979	BBA_07685	1.3392	1.32015	co-up	GAT domain-containing protein
MSTRG.5697	BBA_06155	1.34327	1.47358	co-up	hypothetical protein BBA_06155
MSTRG.6287	BBA_06813	1.34431	1.2684	co-up	hypothetical protein BBA_06799
MSTRG.8805	BBA_09646	1.34763	1.5204	co-up	hypothetical protein BBA_09646
MSTRG.418	BBA_00445	1.35197	1.92226	co-up	hypothetical protein BBA_00445
MSTRG.3092	BBA_03445	1.35253	1.14986	co-up	amino acid transporter
MSTRG.6877	BBA_07503	1.35262	1.34859	co-up	2-C-methyl-D-erythritol 2,4-cyclodiphosphate synthase
MSTRG.2787	BBA_02967	1.35646	1.22228	co-up	Mmc protein
MSTRG.2522	BBA_02657	1.35878	1.27793	co-up	Der1-like family protein
MSTRG.6025	BBA_06517	1.3613	1.41296	co-up	sterol O-acyltransferase
MSTRG.8864	BBA_09710	1.36311	1.47727	co-up	hypothetical protein BBA_09710
MSTRG.4792	BBA_05179	1.36371	1.93294	co-up	nonribosomal siderophore peptide synthase SidC
MSTRG.2630	BBA_02786	1.36494	1.6977	co-up
MSTRG.708	BBA_00747	1.37046	1.97038	co-up
MSTRG.338	BBA_00369	1.37114	1.37052	co-up	AT DNA binding protein
MSTRG.2312	BBA_02558	1.3752	1.41914	co-up
MSTRG.2727	BBA_02896	1.37637	1.32443	co-up	ATP/GTP-binding protein
MSTRG.9203	BBA_10097	1.37769	1.2773	co-up	hypothetical protein BBA_10097
MSTRG.6269		1.38096	1.41135	co-up
MSTRG.6245		1.38395	1.79197	co-up
MSTRG.1529	BBA_01596	1.38405	1.59826	co-up	hypothetical protein BBA_01596
MSTRG.7277	BBA_07928	1.3879	1.51212	co-up	Mpv17/PMP22 family protein
MSTRG.513	BBA_00549	1.38861	1.81805	co-up
MSTRG.8537	BBA_09316	1.39353	1.26034	co-up	MFS transporter, putative
MSTRG.6107	BBA_06610	1.39509	1.15027	co-up	protein kinase
MSTRG.8229	BBA_08948	1.39676	1.26266	co-up	hypothetical protein BBA_08948
MSTRG.213	BBA_00248	1.39917	1.27071	co-up	hypothetical protein BBA_00248
MSTRG.5019	BBA_05432	1.40038	1.44917	co-up	hypothetical protein BBA_05432
MSTRG.7860	BBA_08546	1.40253	1.42547	co-up
MSTRG.1440	BBA_01508	1.40415	1.27471	co-up	hsp70-like protein
19885944	BBA_02932	1.40495	1.43463	co-up	General substrate transporter
MSTRG.42	BBA_00047	1.40684	1.94932	co-up	Cel5b-like protein
MSTRG.5408		1.40693	1.51753	co-up
19887070	BBA_04058	1.41117	1.634	co-up	hypothetical protein BBA_04058
MSTRG.4397	BBA_04724	1.41259	2.03842	co-up
MSTRG.8239	BBA_08971	1.41864	1.59245	co-up	hypothetical protein BBA_08971
MSTRG.3392	BBA_03607	1.42021	1.31966	co-up	hypothetical protein BBA_03606
MSTRG.248	BBA_00281	1.42026	2.11128	co-up	cupin-like protein
MSTRG.7891	BBA_08575	1.42042	1.51643	co-up	ADP, ATP carrier protein
MSTRG.971	BBA_01014	1.42654	1.33557	co-up	C6 transcription factor, putative
MSTRG.3527	BBA_03767	1.42707	1.38096	co-up	beta-1,3-glucanase precursor
MSTRG.5722	BBA_06182	1.4287	1.70428	co-up
MSTRG.8518	BBA_09292	1.45057	1.26779	co-up	Mpv17/PMP22 family protein
19891535	BBA_08523	1.45082	1.55226	co-up	fungal specific transcription factor domain protein
MSTRG.7931		1.4549	2.00042	co-up
MSTRG.6855	BBA_07481	1.46513	1.56231	co-up	phosphate permease
MSTRG.8255	BBA_08975	1.46752	1.88412	co-up	chaperone protein DnaJ
MSTRG.7866	BBA_08551	1.47232	1.82767	co-up	4-hydroxyphenylpyruvate dioxygenase
MSTRG.6965	BBA_07670	1.47601	1.44088	co-up	hypothetical protein BBA_07670
MSTRG.7901	BBA_08585	1.47721	1.8021	co-up
MSTRG.730	BBA_00766	1.48304	1.78405	co-up	ribonuclease Trv, RNase Trv
MSTRG.3095	BBA_03448	1.48416	1.57217	co-up
MSTRG.950	BBA_00994	1.50086	1.83468	co-up	membrane protein-like protein
MSTRG.5651		1.50509	2.21896	co-up
MSTRG.9181	BBA_10079	1.50516	1.57918	co-up	hypothetical protein BBA_10079
MSTRG.657		1.50619	1.78654	co-up
MSTRG.3144	BBA_03307	1.50707	1.80729	co-up	fungal specific transcription factor
MSTRG.8132	BBA_08846	1.51028	1.82866	co-up	hypothetical protein BBA_08846
MSTRG.3227		1.51044	1.84679	co-up
MSTRG.7313	BBA_07972	1.51172	1.95113	co-up
MSTRG.4599	BBA_04959	1.51857	1.63692	co-up	MedA-like protein
MSTRG.33	BBA_00037	1.52419	1.85021	co-up	gp24-like protein
MSTRG.2618		1.53059	1.34963	co-up
MSTRG.9267	BBA_10180	1.53826	1.41989	co-up	MFS transporter
MSTRG.8925	BBA_09774	1.54057	1.85397	co-up	fatty acid hydroxylase superfamily protein
MSTRG.4839	BBA_05228	1.54282	1.6403	co-up
MSTRG.6995	BBA_07594	1.54425	1.79391	co-up	hypothetical protein BBA_07594
MSTRG.5138	BBA_05555	1.54626	1.79933	co-up	epoxide hydrolase
MSTRG.8116	BBA_08825	1.54694	1.43978	co-up	hypothetical protein BBA_08825
MSTRG.6678	BBA_07231	1.55175	1.82481	co-up
MSTRG.4066	BBA_04368	1.55177	1.59032	co-up
MSTRG.7562	BBA_08214	1.55683	1.98738	co-up	cell wall glucanosyltransferase Mwg1
MSTRG.5667	BBA_06121	1.55702	1.9065	co-up	C2H2 finger domain-containing protein
MSTRG.3718	BBA_04011	1.56296	1.60011	co-up
MSTRG.6567	BBA_07113	1.5648	1.91185	co-up
MSTRG.3242	BBA_03405	1.56746	1.92644	co-up	Zn(II)2Cys6 transcription factor
MSTRG.6857	BBA_07475	1.56855	2.32868	co-up	hypothetical protein BBA_07475
MSTRG.6029	BBA_06519	1.56889	1.60118	co-up	methyltransferase type 12
MSTRG.1692	BBA_01781	1.56981	1.90904	co-up	ABC-2 type transporter
MSTRG.4056	BBA_04358	1.56986	1.94958	co-up
MSTRG.571	BBA_00608	1.57288	1.249	co-up
MSTRG.3929	BBA_04233	1.57457	1.4572	co-up
19886225	BBA_03213	1.57705	1.65091	co-up	putative aspartic protease
MSTRG.8113		1.58542	2.60365	co-up
MSTRG.7329		1.5855	2.01524	co-up
MSTRG.7118	BBA_07750	1.59265	1.91118	co-up	hypothetical protein BBA_07750
MSTRG.25	BBA_00028	1.59509	2.00103	co-up
MSTRG.2184		1.59754	1.68822	co-up
MSTRG.6841	BBA_07447	1.6001	1.67813	co-up	stromal membrane-associated protein
MSTRG.3129	BBA_03291	1.60069	1.85013	co-up	MFS monocarboxylate transporter
MSTRG.959	BBA_01003	1.60591	2.21018	co-up	subtilase-like protein
MSTRG.2912	BBA_03082	1.60905	1.85832	co-up	beta (1-3) glucanosyltransferase
MSTRG.7384	BBA_08043	1.6092	2.01676	co-up
MSTRG.258		1.60933	1.99937	co-up
MSTRG.793	BBA_00836	1.61601	1.71618	co-up	Cystinosin/ERS1p
MSTRG.6158	BBA_06669	1.62629	1.86806	co-up	protein kinase
MSTRG.9218	BBA_10115	1.63096	2.46206	co-up	endo alpha-1,4 polygalactosaminidase precursor
MSTRG.6564	BBA_07111	1.63109	1.95673	co-up	hypothetical protein BBA_07111
MSTRG.4159	BBA_04455	1.64643	1.86389	co-up
MSTRG.4666	BBA_05038	1.65051	1.5329	co-up	hypothetical protein BBA_05038
MSTRG.6668	BBA_07223	1.65099	1.49273	co-up	hypothetical protein BBA_07223
MSTRG.8522	BBA_09296	1.65603	2.30828	co-up	hypothetical protein BBA_09296
MSTRG.3962	BBA_04271	1.65834	1.76562	co-up	pheromone receptor
19892268	BBA_09256	1.6596	1.75116	co-up	prephenate dehydratase
MSTRG.2413		1.66124	2.38775	co-up
MSTRG.7643	BBA_08302	1.66379	1.78462	co-up	NupC family nucleoside transporter
MSTRG.6764	BBA_07335	1.66427	2.09367	co-up	Cytochrome P450 CYP655C1
MSTRG.5186		1.66839	1.81964	co-up
MSTRG.1515	BBA_01583	1.66842	2.09762	co-up
MSTRG.9257		1.67528	1.74025	co-up
MSTRG.7933	BBA_08617	1.68124	2.03403	co-up
MSTRG.2328	BBA_02427	1.6888	1.41638	co-up	conidiation-specific protein (con-13)
MSTRG.2056	BBA_02161	1.69313	1.72271	co-up
MSTRG.7292	BBA_07945	1.69614	1.77359	co-up	hypothetical protein BBA_07945
MSTRG.2167	BBA_02291	1.70906	1.60462	co-up	V-type ATPase
MSTRG.4256	BBA_04564	1.71163	1.79482	co-up	putative thioredoxin G6G8.7
MSTRG.3603	BBA_03866	1.71375	1.53576	co-up	hypothetical protein BBA_03866
MSTRG.1297		1.71999	2.00808	co-up
MSTRG.698	BBA_00736	1.72428	1.82242	co-up	hypothetical protein BBA_00736
MSTRG.8466	BBA_09227	1.73244	1.19482	co-up	ferric reductase like transmembrane component
MSTRG.7791	BBA_08499;BBA_08457;BBA_08453	1.73347	1.88678	co-up	ubiquitin carboxyl-terminal hydrolase
MSTRG.1002	BBA_01045	1.73491	2.10504	co-up
MSTRG.7053	BBA_07650	1.73522	1.44225	co-up	hypothetical protein BBA_07650
MSTRG.1939	BBA_02044	1.73931	1.86203	co-up	integral membrane protein, putative
MSTRG.8048	BBA_08753	1.73964	1.98984	co-up	ErfK/YbiS/YcfS/YnhG family protein
19889200	BBA_06188	1.74196	1.19063	co-up	GCN5-related N-acetyltransferase
MSTRG.2987	BBA_03168	1.74227	2.03829	co-up	hypothetical protein BBA_03168
MSTRG.8437	BBA_09190	1.74521	2.06448	co-up
MSTRG.1922	BBA_02022	1.74867	1.50478	co-up
MSTRG.4350	BBA_04663	1.75241	2.21537	co-up	capsular associated protein
MSTRG.4385	BBA_04710	1.75268	2.05599	co-up	Mmc protein
MSTRG.121	BBA_00152	1.7604	1.92801	co-up
19887522	BBA_04510	1.76148	1.38363	co-up	bZIP transcription factor
MSTRG.1263	BBA_01314	1.76871	2.07464	co-up	peptide transporter MTD1
MSTRG.4789	BBA_05176	1.77348	2.56252	co-up	hybrid NRPS/PKS enzyme, putative
MSTRG.6325	BBA_06858	1.77734	1.85681	co-up
MSTRG.1716	BBA_01805	1.78631	1.21678	co-up	MFS transporter
MSTRG.3388	BBA_03603	1.79071	1.3407	co-up
MSTRG.2055	BBA_02161	1.7931	1.91891	co-up	hypothetical protein BBA_02161
MSTRG.1543	BBA_01615	1.82113	1.50553	co-up	aquaporin-2
MSTRG.6445	BBA_06986	1.82132	2.08573	co-up	F-box domain-containing protein
MSTRG.3400	BBA_03615	1.82221	1.8965	co-up	endothiapepsin-like protein
MSTRG.1308	BBA_01361	1.8231	2.00602	co-up	hypothetical protein BBA_01361
MSTRG.6225	BBA_06745	1.82586	1.26014	co-up	putative peroxisomal membrane protein
MSTRG.650	BBA_00691	1.8349	2.20949	co-up	hypothetical protein BBA_00691
MSTRG.1944	BBA_02049	1.83741	2.23166	co-up
MSTRG.4645	BBA_05015	1.83936	2.35336	co-up	multidrug resistance protein CDR1
MSTRG.2641	BBA_02796	1.84203	2.17332	co-up	GNAT family acetyltransferase, putative
MSTRG.7355	BBA_08017	1.84251	2.07362	co-up	beta-glucosidase
MSTRG.1869	BBA_01963	1.84708	1.38401	co-up	pepsin A1
MSTRG.3243		1.85626	2.25177	co-up
MSTRG.8790	BBA_09624	1.86153	1.87318	co-up	hypothetical protein BBA_09624
19892638	BBA_09626	1.86338	2.29811	co-up	hypothetical protein BBA_09626
MSTRG.8165		1.87118	2.26687	co-up
MSTRG.694	BBA_00732	1.87653	1.30938	co-up	apoptosis-inducing factor, putative
MSTRG.3750	BBA_04046	1.88067	1.96461	co-up	hypothetical protein BBA_04046
MSTRG.8804	BBA_09645	1.88636	1.73426	co-up	hypothetical protein BBA_09645
MSTRG.1047	BBA_01090	1.90378	2.26398	co-up
MSTRG.7594	BBA_08246	1.90544	2.3819	co-up	peptide synthetase
MSTRG.8192		1.90932	2.04146	co-up
MSTRG.7013	BBA_07612	1.91677	2.81505	co-up	FAD binding domain-containing protein
MSTRG.4624	BBA_04989	1.92133	1.83575	co-up	hypothetical protein BBA_04989
MSTRG.5487	BBA_05929	1.9415	2.76978	co-up
MSTRG.6304	BBA_06837	1.94313	2.35962	co-up	GNAT family acetyltransferase, putative
MSTRG.5459	BBA_05898	1.94584	1.4388	co-up	Putative Zn(II)2Cys6 transcription factor
MSTRG.8635	BBA_09446	1.94856	2.41541	co-up
MSTRG.4859		1.94995	1.8904	co-up
MSTRG.9239	BBA_10144	1.95669	2.56575	co-up	Methyltransferase type 11
MSTRG.7932	BBA_08617	1.95751	3.1516	co-up	hypothetical protein BBA_08617
MSTRG.72	BBA_00102	1.95908	2.45125	co-up	ATP-binding protein
MSTRG.1919	BBA_02019	1.96617	2.10163	co-up	hypothetical protein BBA_02019
MSTRG.4966	BBA_05366	1.97367	2.22792	co-up	hypothetical protein BBA_05366
MSTRG.6797	BBA_07379	1.97493	2.32035	co-up	transferase family protein
MSTRG.862		1.97605	2.06053	co-up
MSTRG.1969		1.97694	2.98157	co-up
MSTRG.4712	BBA_05089	1.9824	2.09873	co-up	putative signal peptide-containing protein
MSTRG.6767	BBA_07338	1.98923	2.54812	co-up	tenellin polyketide synthase
MSTRG.4395	BBA_04720	1.99699	3.42471	co-up	hypothetical protein BBA_04720
MSTRG.7212	BBA_07850	1.99938	2.37802	co-up	hypothetical protein BBA_07850
MSTRG.3249		2.00137	2.32424	co-up
MSTRG.3752	BBA_04048	2.00144	1.4392	co-up	putative succinate-fumarate transporter
19884398	BBA_01386	2.00473	2.52265	co-up	histone H2A, putative
MSTRG.7690	BBA_08353	2.00779	2.03637	co-up	b-ZIP transcription factor IDI-4
MSTRG.689		2.01678	2.20652	co-up
MSTRG.7954	BBA_08641	2.02017	1.60286	co-up	GNAT family acetyltransferase
MSTRG.5804	BBA_06272	2.02268	2.1697	co-up	bZIP transcription factor
MSTRG.416	BBA_00443	2.02286	2.33734	co-up	cuticle-degrading protease bassiasin I precursor
MSTRG.7838	BBA_08499	2.02812	2.24649	co-up	glucan 1,3-beta-glucosidase
19888305	BBA_05293	2.02985	1.37027	co-up	hypothetical protein BBA_05293
MSTRG.3906	BBA_04208	2.03181	1.90531	co-up	hypothetical protein BBA_04208
MSTRG.5357	BBA_05790	2.03671	2.64523	co-up	hypothetical protein BBA_05790
MSTRG.5505	BBA_05944	2.0381	2.37594	co-up	hypothetical protein BBA_05944
19891873	BBA_08861	2.04098	1.27284	co-up	hypothetical protein BBA_08861
MSTRG.5881	BBA_06360	2.04717	1.23632	co-up	Succinyl-CoA synthetase, beta subunit
MSTRG.2213	BBA_02338	2.04791	1.90386	co-up	hypothetical protein BBA_02338
MSTRG.3556	BBA_03807	2.04875	3.43568	co-up	Cytochrome P450 CYP682H1
19884228	BBA_01216	2.05285	2.60728	co-up	alpha/beta superfamily hydrolase
MSTRG.5241	BBA_05667	2.05508	1.89819	co-up	hypothetical protein BBA_05667
MSTRG.2955	BBA_03138	2.05542	2.29235	co-up	LysM domain-containing protein
MSTRG.4391	BBA_04716	2.06648	4.21819	co-up	ABC transporter transmembrane region
MSTRG.2733	BBA_02902	2.07501	1.68152	co-up	hypothetical protein BBA_02902
MSTRG.7890	BBA_08575	2.07766	2.49576	co-up
MSTRG.6224	BBA_06743	2.09927	2.04618	co-up
MSTRG.1317		2.09999	2.85663	co-up
MSTRG.2645	BBA_02800	2.1042	2.26107	co-up	phosphoglycerate mutase family protein, putative
MSTRG.2357	BBA_02454	2.12111	2.75969	co-up	hypothetical protein BBA_02454
MSTRG.7823	BBA_08485;BBA_08486	2.14897	1.77487	co-up	calpain family cysteine protease ;carboxylesterase-like protein
MSTRG.8317	BBA_09054	2.15155	2.50825	co-up	putative MEI5 protein
MSTRG.2845	BBA_03015	2.1765	1.70384	co-up	class I hydrophobin
MSTRG.4384	BBA_04710	2.17727	1.79692	co-up
MSTRG.2225		2.18251	1.59559	co-up	nucleoside-diphosphate-sugar epimerase
MSTRG.8783	BBA_09614	2.18444	1.8422	co-up	hypothetical protein BBA_09614
MSTRG.1467	BBA_01534	2.20173	2.13654	co-up	ATP synthase protein 9
MSTRG.4010	BBA_04318	2.20524	2.65168	co-up
MSTRG.9160	BBA_10057	2.21337	2.59221	co-up	Acyl-CoA N-acyltransferase
MSTRG.3025	BBA_03216	2.22053	2.96974	co-up	helix-turn-helix domain-containing protein
MSTRG.5021		2.22369	1.78793	co-up
MSTRG.5858	BBA_06333	2.22427	1.81287	co-up	phospholipase A2
MSTRG.3357	BBA_03570	2.2268	2.94299	co-up	transmembrane amino acid transporter ;cyclophilin type peptidyl-prolyl cis-trans isomerase/CLD
MSTRG.70	BBA_00099	2.22753	2.63444	co-up	hypothetical protein BBA_00099
MSTRG.2363	BBA_02459	2.24824	2.80362	co-up	hypothetical protein BBA_02459
MSTRG.7883	BBA_08567	2.25676	1.74403	co-up	methyltransferase domain-containing protein
MSTRG.8081		2.27359	3.34841	co-up
MSTRG.922	BBA_00968	2.27907	2.4418	co-up	hypothetical protein BBA_00968
MSTRG.1677	BBA_01766	2.28371	2.3433	co-up
MSTRG.5292	BBA_05727	2.28562	1.521	co-up	GNAT family acetyltransferase, putative
MSTRG.7018	BBA_07617	2.28998	2.44126	co-up
MSTRG.1492	BBA_01560	2.30884	2.43866	co-up
MSTRG.8984	BBA_09875	2.31342	1.63882	co-up	O-methyltransferase, family 3
MSTRG.4558	BBA_04920	2.31744	1.98436	co-up
MSTRG.8174		2.33948	2.18001	co-up
MSTRG.7075	BBA_07709	2.35102	2.7588	co-up	transcription factor RfeG
MSTRG.8691	BBA_09507	2.35266	2.98215	co-up
MSTRG.7567	BBA_08218	2.38078	2.34857	co-up	Acyl-CoA N-acyltransferase
MSTRG.3981	BBA_04293	2.39549	1.58332	co-up	peptidase M61 domain-containing protein
MSTRG.6941	BBA_07576	2.40157	2.81206	co-up	ABC transporter
MSTRG.1751		2.41562	2.70422	co-up
MSTRG.8680	BBA_09489	2.43693	2.65249	co-up	hypothetical protein BBA_09489
MSTRG.7226	BBA_07867	2.44268	2.40799	co-up	hypothetical protein BBA_07867
MSTRG.1335	BBA_01390	2.44624	4.28238	co-up
MSTRG.7327	BBA_07988	2.45303	3.0733	co-up	hypothetical protein BBA_07988
MSTRG.8091	BBA_08801	2.471	2.27815	co-up	beta-1,6-glucanase precursor
MSTRG.6071	BBA_06569	2.48927	2.93214	co-up	acetate transporter
MSTRG.8184	BBA_08901	2.4953	2.24678	co-up
MSTRG.8693	BBA_09508	2.50502	1.27684	co-up	CAP domain-containing protein
19892144	BBA_09132	2.52584	2.70897	co-up	UbiE/COQ5 family methyltransferase
MSTRG.7705		2.52956	2.93057	co-up
MSTRG.6415	BBA_06960	2.53302	2.70629	co-up	alternative oxidase
MSTRG.7291	BBA_07944	2.53635	2.69647	co-up	PAF acetylhydrolase
MSTRG.6218	BBA_06740	2.54629	2.82891	co-up	hypothetical protein BBA_06740
MSTRG.6204	BBA_06725	2.5819	2.80517	co-up	ABC transporter
MSTRG.6620	BBA_07176	2.59413	2.42879	co-up	hypothetical protein BBA_07176
MSTRG.6729	BBA_07290;BBA_07289	2.61624	3.70688	co-up	alpha/beta hydrolase, putative ;hypothetical protein BBA_07290
MSTRG.211	BBA_00246	2.63394	3.51257	co-up	cutinase-like protein
MSTRG.4447	BBA_04783	2.68265	3.00038	co-up	UDP-N-acetylmuramate--L-alanine ligase
MSTRG.6206	BBA_06727	2.70308	3.44467	co-up	nonribosomal peptide synthase
MSTRG.5458	BBA_05897	2.71056	2.12886	co-up	P-loop ATPase protein family
MSTRG.6221	BBA_06742	2.71407	2.85424	co-up	HET domain-containing protein
MSTRG.8052	BBA_08758;BBA_08757	2.71565	1.74607	co-up	FAD dependent oxidoreductase ;FAD binding domain-containing protein
MSTRG.547	BBA_00584	2.72969	1.91526	co-up	hypothetical protein BBA_00584
MSTRG.6219	BBA_06741	2.74883	3.0158	co-up	hypothetical protein BBA_06741
MSTRG.7145	BBA_07776	2.76885	3.2955	co-up	hypothetical protein BBA_07776
19889712	BBA_06700	2.77411	2.70785	co-up	alkaline serine protease AorO
MSTRG.66	BBA_00091	2.78162	2.74753	co-up	15-hydroxyprostaglandin dehydrogenase (NAD(+))
MSTRG.1327	BBA_01383	2.81233	3.59914	co-up	hypothetical protein BBA_01383
MSTRG.8051	BBA_08756	2.8356	3.00568	co-up	putative agmatine deiminase
MSTRG.5520	BBA_05964	2.84412	3.32371	co-up	hypothetical protein BBA_05964
MSTRG.6454	BBA_06995	2.8778	1.10049	co-up	aerobactin siderophore biosynthesis protein iucB
MSTRG.6988	BBA_07693	2.87994	3.05885	co-up	NlpC/P60-like cell-wall peptidase, putative
MSTRG.4796	BBA_05184	2.89802	1.72174	co-up	Trypsin-related protease
MSTRG.4286	BBA_04594	2.90064	3.64675	co-up
MSTRG.1923	BBA_02022	2.91702	2.90798	co-up
MSTRG.6468	BBA_07009	2.94336	3.13366	co-up	alkaline foam protein B precursor
19892074	BBA_09062	2.95229	2.92513	co-up	hypothetical protein BBA_09062
MSTRG.6199	BBA_06717	2.96269	3.50671	co-up	putative YFW family protein 5
MSTRG.8268	BBA_08995	3.03431	3.17309	co-up	hypothetical protein BBA_08995
MSTRG.7072		3.03501	3.93985	co-up
MSTRG.578	BBA_00615	3.08061	2.46945	co-up	hypothetical protein BBA_00615
MSTRG.64	BBA_00085	3.11342	4.11365	co-up	Orf2-like protein
MSTRG.2102		3.11697	2.86437	co-up
MSTRG.415	BBA_00441	3.12525	3.81601	co-up	hypothetical protein BBA_00441
MSTRG.2293	BBA_02532	3.15224	2.92021	co-up	S-layer protein
MSTRG.5420	BBA_05854	3.15307	3.74809	co-up	putative phospholipase
MSTRG.8010	BBA_08718	3.18442	3.7129	co-up	ankyrin repeat protein
MSTRG.3559	BBA_03810	3.19314	4.82429	co-up	DltD domain-containing protein
MSTRG.5344	BBA_05779	3.19787	3.49016	co-up	short chain dehydrogenase
MSTRG.6490	BBA_07031	3.19789	4.39006	co-up	MFS multidrug transporter
MSTRG.4636	BBA_05005	3.214	3.21459	co-up	hypothetical protein BBA_05005
MSTRG.1074	BBA_01117	3.22961	3.07569	co-up	C6 zinc finger domain-containing protein
MSTRG.8574	BBA_09363	3.23064	2.7346	co-up	hypothetical protein BBA_09363
MSTRG.6950	BBA_07590	3.23777	1.02367	co-up	MFS drug efflux transporter, putative
19892281	BBA_09269	3.2651	3.15597	co-up	secreted lipase 1 precursor
MSTRG.2109	BBA_02224	3.2784	4.13481	co-up	hypothetical protein BBA_02224
19890332	BBA_07320	3.29896	3.78048	co-up	subtilisin-like protease PR1F
MSTRG.7993	BBA_08684	3.31495	3.05244	co-up	fatty acid desaturase
MSTRG.5967	BBA_06453	3.33013	4.29333	co-up	hypothetical protein BBA_06453
MSTRG.1815	BBA_01908	3.35496	2.60846	co-up	hypothetical protein BBA_01908
MSTRG.1137	BBA_01183	3.43498	2.47242	co-up	protease inhibitor (Tfs1)
MSTRG.2347	BBA_02448	3.52425	3.58634	co-up	SPFH domain/Band 7 family protein
MSTRG.8990	BBA_09884	3.52753	2.43135	co-up	hypothetical protein BBA_09884
MSTRG.1734	BBA_01824	3.52793	3.22742	co-up	siderophore esterase IroE
MSTRG.4333	BBA_04647	3.54955	4.43324	co-up	H(+)-myo-inositol cotransporter
MSTRG.7015	BBA_07614	3.57598	5.02335	co-up	hypothetical protein BBA_07614
MSTRG.5234	BBA_05660	3.58088	2.44312	co-up	C2H2 type zinc finger domain protein
MSTRG.8575	BBA_09363	3.60553	3.23731	co-up
MSTRG.6560	BBA_07108	3.63267	3.30007	co-up	hypothetical protein BBA_07108
MSTRG.4299	BBA_04615	3.68887	2.59177	co-up	hypothetical protein BBA_04615
MSTRG.2022	BBA_02126	3.70114	4.15158	co-up	fumarylacetoacetate hydrolase
MSTRG.1088	BBA_01131	3.71782	3.88371	co-up	hypothetical protein BBA_01131
MSTRG.7014	BBA_07613	3.74247	4.76474	co-up	Cytochrome P450 CYP684A2
MSTRG.5159	BBA_05577	3.77666	6.0536	co-up
MSTRG.6779	BBA_07358	3.84922	3.5947	co-up	hypothetical protein BBA_07358
MSTRG.1048	BBA_01091	3.85637	4.25929	co-up	hypothetical protein BBA_01091
MSTRG.356		3.89231	1.99355	co-up	polyketide synthase
MSTRG.5143	BBA_05561	3.92249	2.19531	co-up	RNA 3'-terminal phosphate cyclase
MSTRG.5194	BBA_05616	3.93262	2.68048	co-up	major facilitator superfamily transporter
MSTRG.7228	BBA_07869	3.94896	4.70944	co-up	nudix domain containing protein
MSTRG.6769	BBA_07340	3.98225	5.15256	co-up	monocarboxylate permease-like protein
MSTRG.5288	BBA_05726	4.00782	4.73423	co-up	FAD binding protein
MSTRG.2767	BBA_02944	4.00916	5.69547	co-up	tat pathway signal sequence
MSTRG.6098	BBA_06599	4.01977	3.15775	co-up
MSTRG.6742	BBA_07306	4.02316	4.02755	co-up	hypothetical protein BBA_07306
MSTRG.4490	BBA_04832	4.05841	3.42094	co-up	Cytochrome P450 CYP684B2
MSTRG.4793	BBA_05180;BBA_05181	4.0717	5.18515	co-up	hypothetical protein BBA_05180 ;alpha/beta fold family hydrolase
MSTRG.3169	BBA_03338	4.14006	4.96509	co-up	Bys1 family protein
MSTRG.3867		4.15889	4.05758	co-up
MSTRG.863	BBA_00908	4.21855	4.41887	co-up	RTA1 like protein
MSTRG.8016	BBA_08724	4.34495	3.72324	co-up	hypothetical protein BBA_08724
MSTRG.8252	BBA_08967	4.348	3.46093	co-up	fungal zinc cluster transcription factor
MSTRG.1695	BBA_01785	4.39687	5.87161	co-up	Defensin domain protein
19892869	BBA_09857	4.41409	5.1593	co-up	alpha/beta hydrolase
MSTRG.8136	BBA_08851	4.42516	5.04386	co-up	hypothetical protein BBA_08851
MSTRG.7605	BBA_08260	4.47212	4.6774	co-up	hypothetical protein BBA_08260
MSTRG.4604	BBA_04963	4.47774	3.0766	co-up	hypothetical protein BBA_04963
MSTRG.4784		4.5191	4.39272	co-up
19888835	BBA_05823	4.55792	4.06333	co-up	NAD-dependent epimerase/dehydratase
MSTRG.9161	BBA_10058	4.5727	1.98916	co-up	hypothetical protein BBA_10058
MSTRG.3555	BBA_03806	4.61165	1.20228	co-up	Acyl-coenzyme A:6-aminopenicillanic-acid-acyltransferase
MSTRG.4788	BBA_05175	4.61247	5.41271	co-up	LCCL domain-containing protein
MSTRG.4787	BBA_05174	4.63551	5.71721	co-up	hypothetical protein BBA_05174
MSTRG.5196	BBA_05617	4.66942	2.69739	co-up
MSTRG.6220	BBA_06742	4.69241	5.08071	co-up
MSTRG.3597	BBA_03852	4.70885	4.67795	co-up	penicillin-binding protein
MSTRG.3685	BBA_03973	4.72873	4.36124	co-up	hypothetical protein BBA_03973
MSTRG.4786	BBA_05173	4.73461	5.51535	co-up	Cytochrome P450 CYP52G6
MSTRG.6765	BBA_07336	4.80824	5.38504	co-up	Cytochrome P450 CYP623C1
MSTRG.1073	BBA_01118	4.82679	2.74675	co-up	hypothetical protein BBA_01118
MSTRG.8471	BBA_09236	4.8472	5.51933	co-up
MSTRG.7824	BBA_08485	4.93595	3.31419	co-up
MSTRG.6994		4.98624	4.55273	co-up
MSTRG.4209	BBA_04512	5.04538	5.53662	co-up	hypothetical protein BBA_04512
MSTRG.5160		5.04738	5.1356	co-up
MSTRG.8369	BBA_09116	5.12746	3.73	co-up	selenium-binding protein
MSTRG.4790	BBA_05177	5.13781	5.97332	co-up	enoyl reductase
MSTRG.9039	BBA_09933	5.19227	4.93437	co-up	hypothetical protein BBA_09933
19891534	BBA_08522	5.1998	5.6799	co-up	MFS transporter, putative
MSTRG.4335	BBA_04656	5.20933	4.4672	co-up	hypothetical protein BBA_04656
MSTRG.8082	BBA_08792	5.23792	6.31497	co-up	DUF300 domain protein, putative
MSTRG.3557	BBA_03808	5.33964	1.11001	co-up	FAD binding domain-containing protein
MSTRG.7896	BBA_08580	5.44855	4.57312	co-up	subtilisin-like serine protease
MSTRG.8414		5.48224	8.23403	co-up	hypothetical protein BBA_09063
MSTRG.9162	BBA_10058	5.8345	6.4013	co-up
MSTRG.2766		6.0614	7.15535	co-up
MSTRG.3419	BBA_03642	6.10747	3.81859	co-up	calponin-like protein
MSTRG.8242	BBA_08974	6.13827	5.85998	co-up	antifungal protein
MSTRG.4208	BBA_04512	6.13935	6.84991	co-up
MSTRG.3558	BBA_03809	6.18391	3.5828	co-up	NADPH-dependent 1-acyl dihydroxyacetone phosphate reductase, putative
MSTRG.6786	BBA_07364	6.26784	7.16253	co-up	tat pathway signal sequence
MSTRG.5709	BBA_06170	6.42084	7.26124	co-up	Cry3Aa protein
MSTRG.6743	BBA_07306	6.58197	6.4105	co-up
MSTRG.8263	BBA_08989	6.6653	8.12632	co-up	short-chain dehydrogenase
MSTRG.6205	BBA_06726	6.79203	7.12242	co-up	Cytochrome P450 CYP625A1
MSTRG.6766	BBA_07337	7.15142	7.68951	co-up	Alcohol dehydrogenase
MSTRG.8465		7.23466	7.94867	co-up
MSTRG.8528	BBA_09303	7.46819	7.99565	co-up	hypothetical protein BBA_09303
MSTRG.4488	BBA_04830	7.67925	8.37978	co-up
MSTRG.8267	BBA_08994	7.89915	10.0132	co-up	Antibiotic biosynthesis monooxygenase
MSTRG.8266	BBA_08993	8.21084	9.89939	co-up
MSTRG.5448	BBA_05886	8.96626	9.2212	co-up	hypothetical protein BBA_05886
MSTRG.7848	BBA_08528	9.59279	10.0073	co-up	hypothetical protein BBA_08528
MSTRG.3686	BBA_03974	9.63324	9.87944	co-up	U-box domain containing protein
MSTRG.6785		10.0681	10.8607	co-up
19886984	BBA_03972	11.2739	10.8939	co-up	hypothetical protein BBA_03972
19884396	BBA_01384	11.5614	11.4447	co-up	hypothetical protein BBA_01384
MSTRG.4336	BBA_04657	12.2473	11.5439	co-up	hypothetical protein BBA_04657
MSTRG.6170	BBA_06684	12.3823	12.5582	co-up	WSC domain-containing protein
19884410	BBA_01398	12.5455	11.3938	co-up	hypothetical protein BBA_01398
19890718	BBA_07706	12.6429	12.7154	co-up	tat pathway signal sequence
19889632	BBA_06620	14.0241	11.471	co-up	short chain oxidoreductase (CsgA), putative
MSTRG.7846	BBA_08524	14.4798	11.4465	co-up
MSTRG.8256	BBA_08978	20.5702	18.6228	co-up	hypothetical protein BBA_08978
