# Supplementary material for: FluG and FluG-like FlrA Coregulate Manifold Gene Sets Vital for Fungal Insect-Pathogenic Lifestyle but Not Involved in Asexual Development
Source: mSystems. 2022 Jul 11;7(4):e00318-22. doi: 10.1128/msystems.00318-22 (PMC9426541; doi:10.1128/msystems.00318-22)
Supplement: TABLE S5 [file msystems.00318-22-s0008.xlsx]

## Sheet: Sheet1
Function class and GO terms	Counts of genes in DflrA			Counts of genes in DfluG
	down	up	subtotal	down	up	subtotal
Cellular component	392	167	559	615	220	835
Cellular_component	383	163	546	581	210	791
Intracellular	0	0	0	24	4	28
Intracellular membrane-bounded organelle	0	0	0	6	4	10
Vacuole	3	2	5	4	2	6
Protein acetyltransferase complex	1	2	3	0	0	0
Cytoplasmic stress granule	3	0	3	0	0	0
External side of fungal-type cell wall	2	0	2	0	0	0
Biological_process	113	51	164	585	203	788
Biological_process	0	0	0	373	135	508
Oxidation-reduction process	52	18	70	86	18	104
Metabolic process	0	0	0	28	11	39
Secondary metabolite biosynthetic process	0	0	0	7	7	14
Positive regulation of transcription from RNA polymerase II promoter	0	0	0	8	5	13
Secondary metabolic process	5	5	10	7	5	12
Protein catabolic process	0	0	0	5	4	9
Cellular iron ion homeostasis	0	0	0	5	2	7
Emericellamide biosynthetic process	4	2	6	5	2	7
Chromatin remodeling	0	0	0	7	0	7
Glutathione metabolic process	0	0	0	7	0	7
Iron ion transport	0	0	0	5	1	6
Copper ion import	0	0	0	4	1	5
Cellular amino acid metabolic process	0	0	0	4	1	5
Fumagillin biosynthetic process	0	0	0	4	1	5
Biotin biosynthetic process	2	1	3	3	1	4
Pseudohyphal growth	0	0	0	3	1	4
Amine metabolic process	3	0	3	4	0	4
Nonribosomal peptide biosynthetic process	3	1	4	3	1	4
Siderophore transport	0	0	0	3	0	3
Ras protein signal transduction	0	0	0	2	1	3
Protein export from nucleus	0	0	0	3	0	3
Pseurotin A biosynthetic process	1	2	3	1	2	3
Defense response	0	0	0	1	1	2
Regulation of asexual sporulation resulting in formation of a cellular spore	0	0	0	1	1	2
Cellular phosphate ion homeostasis	0	0	0	2	0	2
Emericellamide A biosynthetic process	2	0	2	2	0	2
Double-strand break repair via single-strand annealing, removal of nonhomologous ends	0	0	0	2	0	2
Lipid transport	0	2	2	0	2	2
Regulation of transcription, DNA-templated	21	8	29	0	0	0
Nucleoside metabolic process	5	2	7	0	0	0
Microtubule-based movement	4	0	4	0	0	0
N-terminal protein amino acid acetylation	1	3	4	0	0	0
mRNA export from nucleus	3	0	3	0	0	0
Penicillin biosynthetic process	1	2	3	0	0	0
Nitrogen catabolite activation of transcription	1	2	3	0	0	0
Polysaccharide catabolic process	2	0	2	0	0	0
Regulation of signal transduction	1	1	2	0	0	0
Regulation of catalytic activity	1	1	2	0	0	0
Chromatin silencing by small RNA	1	1	2	0	0	0
Molecular function	191	104	295	304	125	429
Oxidoreductase activity	33	14	47	53	18	71
Catalytic activity	29	16	45	41	19	60
RNA polymerase II transcription factor activity, sequence-specific DNA binding	24	10	34	35	12	47
Iron ion binding	15	8	23	21	10	31
Heme binding	9	9	18	15	11	26
Electron carrier activity	7	8	15	13	11	24
Oxidoreductase activity, acting on paired donors, with incorporation or reduction of molecular oxygen	8	10	18	11	9	20
Flavin adenine dinucleotide binding	0	0	0	16	4	20
ATPase activity, coupled to transmembrane movement of substances	9	6	15	13	5	18
Pyridoxal phosphate binding	0	0	0	10	5	15
Monooxygenase activity	0	0	0	10	5	15
Transferase activity	7	3	10	9	3	12
hydrolase activity, hydrolyzing O-glycosyl compounds	6	1	7	9	1	10
N-acetyltransferase activity	1	5	6	3	5	8
Methyltransferase activity	4	3	7	4	3	7
Glutathione transferase activity	0	0	0	7	0	7
Oxidoreductase activity, acting on CH-OH group of donors	4	1	5	6	1	7
Ferric-chelate reductase activity	0	0	0	4	1	5
ADP binding	4	0	4	4	0	4
Primary amine oxidase activity	3	0	3	4	0	4
Quinone binding	3	0	3	4	0	4
Inorganic phosphate transmembrane transporter activity	2	2	4	2	2	4
Glutamine-tRNA ligase activity	0	0	0	3	0	3
Protein phosphatase type 2A regulator activity	0	0	0	3	0	3
Cation binding	2	0	2	2	0	2
Glycerophosphodiester phosphodiesterase activity	0	0	0	2	0	2
Nucleoside-triphosphatase activity	13	2	15	0	0	0
Phosphopantetheine binding	3	4	7	0	0	0
Acid-amino acid ligase activity	3	0	3	0	0	0
L-proline transmembrane transporter activity	1	1	2	0	0	0
Acylglycerol lipase activity	1	1	2	0	0	0
Total	696	322	1018	1504	548	2052
