# Supplementary material for: FluG and FluG-like FlrA Coregulate Manifold Gene Sets Vital for Fungal Insect-Pathogenic Lifestyle but Not Involved in Asexual Development
Source: mSystems. 2022 Jul 11;7(4):e00318-22. doi: 10.1128/msystems.00318-22 (PMC9426541; doi:10.1128/msystems.00318-22)
Supplement: TABLE S6 [file msystems.00318-22-s0009.xlsx]

## Sheet: Sheet1
Name of KEGG pathway	Counts of genes in DflrA			Counts of genes in DfluG
	down	up	subtotal	down	up	subtotal
Trp metabolism	15	7	22	24	7	31
β-Ala metabolism	11	2	13	17	4	21
Phe metabolism	12	3	15	19	3	22
Starch and sucrose metabolism	13	6	19	18	5	23
ABC transporters	13	9	22	17	7	24
Cyanoamino acid metabolism	8	4	12	16	5	21
Aflatoxin biosynthesis	5	9	14	8	10	18
Biotin metabolism	6	4	10	8	4	12
Other glycan degradation	6	0	6	7	1	8
Penicillin/cephalosporin biosynthesis	0	3	3	0	3	3
Peroxisome	19	3	22
Fatty acid metabolism	9	6	15
Sulfur relay system	3	1	4
Tyr metabolism				20	7	27
Gly, Ser & Thr metabolism				27	6	33
Ala, Asp & Gln metabolism				13	6	19
Glutathione metabolism				15	3	18
mRNA surveillance pathway				22	0	22
Methane metabolism				11	2	13
Nitrogen metabolism				7	4	11
Galactose metabolism				11	0	11
Taurine/hypotaurine metabolism				8	2	10
AGE-RAGE signaling pathway				6	2	8
Vitamin B6 metabolism				4	2	6
Glycosphingolipid biosynthesis				4	1	5
Total	120	57	177	282	84	366
