# Supplementary material for: FluG and FluG-like FlrA Coregulate Manifold Gene Sets Vital for Fungal Insect-Pathogenic Lifestyle but Not Involved in Asexual Development
Source: mSystems. 2022 Jul 11;7(4):e00318-22. doi: 10.1128/msystems.00318-22 (PMC9426541; doi:10.1128/msystems.00318-22)
Supplement: TABLE S7 [file msystems.00318-22-s0010.xlsx]

## Sheet: Sheet1
Gene_ID	Gene_name	log2 R		Regulation	Description
	tag locus	DflrA/WT	DfluG/WT
Involved in hyphal development
MSTRG.3563	BBA_03814	-1.4744	-1.71656	co-down	late sexual development protein
MSTRG.2328	BBA_02427	1.6888	1.41638	co-up	conidiation-specific protein (con-13)
Involved in host infection and virulence
MSTRG.2493	BBA_02630	-4.72322	-6.71546	co-down	bassianolide nonribosomal peptide synthetase
MSTRG.8879	BBA_09727	-3.16945	-4.15662	co-down	beauvericin biosynthetic protein
MSTRG.7665	BBA_08328	-2.50323	-2.23858	co-down	Pectin lyase fold/virulence factor
MSTRG.6229	BBA_06749	-2.24584	-2.2623	co-down	chitinase 18-11
MSTRG.2319	BBA_02419	-2.15435	-1.65356	co-down	adhesin protein Mad1
MSTRG.5112	BBA_05529	-2.07169	-2.69954	co-down	extracellular protein
MSTRG.7034	BBA_07631	-1.9944	-2.05237	co-down	family S53 protease
MSTRG.8205	BBA_08919	-1.95515	-2.26134	co-down	NRPS-like enzyme
MSTRG.593	BBA_00635	-1.82194	-2.60251	co-down	Secretory lipase family protein
MSTRG.7559	BBA_08222	-1.80428	-1.97292	co-down	nonribosomal peptide synthase, putative
MSTRG.3564	BBA_03815	-1.6362	-1.88505	co-down	chitinase-like protein
19885953	BBA_02941	-1.56044	-1.17571	co-down	chitinase A1
MSTRG.2292	BBA_02417	-1.30754	-1.47083	co-down	secreted aspartic proteinase
MSTRG.2512	BBA_02647	-1.2269	-1.20403	co-down	cutinase transcription factor 1 beta
MSTRG.5086	BBA_05504	-1.13208	-1.05971	co-down	Immunoglobulin E-set
MSTRG.7012	BBA_07611	1.11138	1.1296	co-up	non-ribosomal peptide synthetase
MSTRG.4792	BBA_05179	1.36371	1.93294	co-up	nonribosomal siderophore peptide synthase SidC
MSTRG.959	BBA_01003	1.60591	2.21018	co-up	subtilase-like protein
MSTRG.416	BBA_00443	2.02286	2.33734	co-up	cuticle-degrading protease bassiasin I precursor
MSTRG.211	BBA_00246	2.63394	3.51257	co-up	cutinase-like protein
MSTRG.6206	BBA_06727	2.70308	3.44467	co-up	nonribosomal peptide synthase
19892281	BBA_09269	3.2651	3.15597	co-up	secreted lipase 1 precursor
19890332	BBA_07320	3.29896	3.78048	co-up	subtilisin-like protease PR1F
MSTRG.7896	BBA_08580	5.44855	4.57312	co-up	subtilisin-like serine protease
Involved in cell wall integrity
MSTRG.3565	BBA_03816	-6.40479	-8.94038	co-down	lectin-like protein
MSTRG.8421	BBA_09174	-5.941	-4.21295	co-down	cell surface protein
MSTRG.3051	BBA_03246	-5.93166	-4.87734	co-down	cell wall protein
MSTRG.2472	BBA_02602	-2.7764	-3.79079	co-down	cell wall protein
19891524	BBA_08512	-2.45513	-3.07876	co-down	glycoside hydrolase family 29 protein
19885245	BBA_02233	-1.98787	-2.841	co-down	Glycoside hydrolase, catalytic core
19886672	BBA_03660	-1.95633	-2.50975	co-down	Glycoside hydrolase, family 29
MSTRG.8430	BBA_09182	-1.87612	-2.17823	co-down	Glycoside hydrolase, family 36
MSTRG.3670	BBA_03946	-1.72223	-2.50097	co-down	glycosyl hydrolase family 2
MSTRG.8439	BBA_09190	-1.71763	-1.92513	co-down	vegetative cell wall protein gp1
MSTRG.2278	BBA_02403	-1.62927	-2.26078	co-down	glycosyl hydrolase, putative
MSTRG.579	BBA_00616	-1.59358	-2.20042	co-down	glycoside hydrolase family 35
MSTRG.3678	BBA_03964	-1.57064	-1.58399	co-down	Glycoside hydrolase, catalytic core
MSTRG.4820	BBA_05208;BBA_05209	-1.49865	-1.73257	co-down	glycosyltransferase family 35; mitogen-activated protein kinase
MSTRG.4197	BBA_04500	-1.48513	-1.50162	co-down	Glycoside hydrolase, family 31
MSTRG.5942	BBA_06427	-1.4333	-1.5554	co-down	glycoside hydrolase family 13
MSTRG.6752	BBA_07317	-1.41659	-1.63298	co-down	cell cycle control protein
MSTRG.2939	BBA_03121	-1.35515	-1.18287	co-down	cell surface protein
MSTRG.8086	BBA_08796	-1.25501	-1.14531	co-down	glycosyl hydrolase family 92
MSTRG.5243	BBA_05670;BBA_05669	-1.21388	-2.02679	co-down	GPI anchored protein, putative; acyl-CoA dehydrogenase
MSTRG.5434	BBA_05869	-1.18502	-1.27374	co-down	GPI mannosyltransferase
MSTRG.2019	BBA_02123	-1.12978	-1.25221	co-down	glycoside hydrolase family 13
MSTRG.8207	BBA_08922	-1.0681	-1.40575	co-down	glucan 1, 4-alpha-glucosidase
MSTRG.2626	BBA_02782	-1.05831	-1.48952	co-down	glycoside hydrolase family 31
MSTRG.8820	BBA_09664	1.0737	1.12491	co-up	glycosyltransferase family 20
MSTRG.1612	BBA_01692	1.10648	1.25023	co-up	glycosyl transferase family 4
MSTRG.4375	BBA_04688	1.14758	1.42486	co-up	glycosyl hydrolase family 76
MSTRG.2229	BBA_02353	1.14989	1.39127	co-up	cell surface protein
MSTRG.7562	BBA_08214	1.55683	1.98738	co-up	cell wall glucanosyltransferase Mwg1
MSTRG.7838	BBA_08499	2.02812	2.24649	co-up	glucan 1,3-beta-glucosidase
MSTRG.2845	BBA_03015	2.1765	1.70384	co-up	class I hydrophobin
MSTRG.6170	BBA_06684	12.3823	12.5582	co-up	WSC domain-containing protein
Involved in cellular response to oxidative stress
MSTRG.915	BBA_00959	-3.00571	-2.57674	co-down	ferric-chelate reductase (Fre2)
MSTRG.8514	BBA_09286	-2.12715	-2.40985	co-down	oxygenase-like protein
MSTRG.6734	BBA_07297	-2.07227	-2.73273	co-down	oxidoreductase, short-chain dehydrogenase/reductase
MSTRG.8839	BBA_09681	-2.0181	-2.30448	co-down	sarcosine oxidase
MSTRG.419	BBA_00446	-1.93745	-2.30961	co-down	oxidoreductase-like protein
MSTRG.2709	BBA_02873	-1.86214	-2.03508	co-down	sarcosine oxidase
MSTRG.2456	BBA_02584	-1.86102	-2.32821	co-down	oxidoreductase family protein
MSTRG.3570	BBA_03820	-1.77049	-2.72492	co-down	sarcosine oxidase
MSTRG.420	BBA_00447	-1.68301	-1.85233	co-down	oxidoreductase, short chain dehydrogenase/reductase family
MSTRG.68	BBA_00095	-1.55669	-1.54848	co-down	oxidoreductase molybdopterin binding domain-containing protein
MSTRG.918	BBA_00962	-1.53597	-1.78042	co-down	monooxygenase-like protein
MSTRG.5225	BBA_05648	-1.43547	-1.35767	co-down	glutathione S-transferase
MSTRG.6822	BBA_07410	-1.37909	-2.2321	co-down	glutathione S-transferase domain-containing protein
MSTRG.572	BBA_00609	-1.34721	-1.59258	co-down	peroxisomal copper amine oxidase
MSTRG.3606	BBA_03863	-1.32443	-1.39839	co-down	glutathione transferase omega-1
MSTRG.3170	BBA_03339	-1.29307	-1.59121	co-down	glutathione S-transferase, putative
MSTRG.6505	BBA_07047	-1.26498	-1.24805	co-down	Thioredoxin-like protein
MSTRG.3118	BBA_03280	-1.25038	-1.68382	co-down	peroxin 11C
MSTRG.6034	BBA_06525	-1.0611	-1.34309	co-down	oxidoreductase, 2OG-Fe(II) oxygenase family protein
MSTRG.1891	BBA_01984	1.30534	1.29202	co-up	superoxide dismutase
MSTRG.4256	BBA_04564	1.71163	1.79482	co-up	putative thioredoxin G6G8.7
MSTRG.8466	BBA_09227	1.73244	1.19482	co-up	ferric reductase like transmembrane component
Involved in cellular response to heat shock
MSTRG.7208	BBA_07846	-2.45849	-3.90738	co-down	DnaJ domain-containing protein
MSTRG.3110	BBA_03272	-1.4511	-1.53066	co-down	heat shock protein HSP98
MSTRG.2161	BBA_02283	-1.41477	-1.78302	co-down	Hsp70 family chaperone
MSTRG.6392	BBA_06931	-1.28074	-1.59387	co-down	hsp70-like protein
MSTRG.1007	BBA_01049	-1.16037	-1.21404	co-down	Hsp90 co-chaperone Cdc37
MSTRG.1440	BBA_01508	1.40415	1.27471	co-up	hsp90-like protein
MSTRG.8255	BBA_08975	1.46752	1.88412	co-up	chaperone protein DnaJ
Involved in cellular transport, homeostasis and multidrug resistance
MSTRG.3436		-2.84857	-2.02296	co-down	multidrug resistance protein MDR, putative
MSTRG.8373	BBA_09123	-2.6221	-3.3282	co-down	multidrug resistance protein MDR, putative
MSTRG.7038	BBA_07634	-2.47056	-3.99977	co-down	MFS multidrug transporter
MSTRG.6067	BBA_06558	-2.21017	-2.91701	co-down	ABC transporter, putative
MSTRG.6803	BBA_07385	-1.94958	-2.251	co-down	MFS transporter
MSTRG.2470	BBA_02600	-1.87575	-1.73606	co-down	MFS multidrug transporter
MSTRG.2249	BBA_02373	-1.82806	-2.18669	co-down	major facilitator superfamily transporter
MSTRG.3379	BBA_03595	-1.78493	-1.40341	co-down	canalicular multispecific organic anion transporter 1; ABC transporter
MSTRG.6922	BBA_07554	-1.67923	-1.657	co-down	MFS quinate transporter QutD
MSTRG.6919	BBA_07551	-1.67092	-1.374	co-down	ABC transporter, transmembrane domain, type 1
MSTRG.2699	BBA_02864	-1.54218	-1.82898	co-down	heavy metal translocating P-type ATPase
MSTRG.8711	BBA_09526	-1.51533	-1.5413	co-down	MFS transporter
19891463	BBA_08451	-1.47379	-1.93821	co-down	ABC transporter
MSTRG.4543	BBA_04896	-1.47192	-1.5086	co-down	MFS multidrug transporter
MSTRG.5247	BBA_05674	-1.45953	-1.67987	co-down	hexose transporter
MSTRG.734	BBA_00768	-1.45887	-1.48359	co-down	major facilitator superfamily transporter
MSTRG.7950	BBA_08635	-1.44128	-1.2731	co-down	stress response protein NST1
MSTRG.2927	BBA_03097	-1.30474	-1.69023	co-down	sodium/hydrogen exchanger family protein
MSTRG.3266	BBA_03475	-1.28764	-1.35162	co-down	bicyclomycin resistance protein
MSTRG.2995	BBA_03179	-1.28394	-1.82141	co-down	calcium-transporting ATPase
MSTRG.1816	BBA_01909	-1.28281	-1.31317	co-down	pH-response regulator protein palC
MSTRG.3403	BBA_03618	-1.25488	1.15329	co-down	major facilitator superfamily transporter
MSTRG.7411	BBA_08072	-1.25383	-1.10844	co-down	phosphate transporter
MSTRG.2305	BBA_02546	-1.2529	-1.4062	co-down	multidrug resistance protein MDR, putative
MSTRG.1479	BBA_01548	-1.24811	-1.53462	co-down	peroxisomal half ABC transporter
MSTRG.1974	BBA_02073	-1.15973	-1.36852	co-down	ABC multidrug transporter, putative
MSTRG.3900	BBA_04205	-1.15338	-1.0016	co-down	major facilitator superfamily transporter
MSTRG.1601	BBA_01680	-1.14697	-1.00692	co-down	transporter Avl9
MSTRG.6383	BBA_06920	-1.10226	-1.12184	co-down	transmembrane protein 16H
MSTRG.2054	BBA_02160	-1.10108	-1.15132	co-down	H+ symporter
MSTRG.2669	BBA_02831	-1.03673	-1.82898	co-down	heavy metal translocating P-type ATPase
MSTRG.3328	BBA_03546	-1.00228	-1.63788	co-down	major facilitator superfamily transporter
MSTRG.8872	BBA_09719	1.28862	1.55142	co-up	MFS toxin efflux pump (AflT)
MSTRG.594	BBA_00636	1.30051	1.36972	co-up	major facilitator superfamily transporter
MSTRG.3092	BBA_03445	1.35253	1.14986	co-up	amino acid transporter
MSTRG.8537	BBA_09316	1.39353	1.26034	co-up	MFS transporter, putative
MSTRG.9267	BBA_10180	1.53826	1.41989	co-up	MFS transporter
MSTRG.1692	BBA_01781	1.56981	1.90904	co-up	ABC-2 type transporter
MSTRG.3129	BBA_03291	1.60069	1.85013	co-up	MFS monocarboxylate transporter
MSTRG.1263	BBA_01314	1.76871	2.07464	co-up	peptide transporter MTD1
MSTRG.1716	BBA_01805	1.78631	1.21678	co-up	MFS transporter
MSTRG.4645	BBA_05015	1.83936	2.35336	co-up	multidrug resistance protein CDR1
MSTRG.3752	BBA_04048	2.00144	1.4392	co-up	putative succinate-fumarate transporter
MSTRG.4391	BBA_04716	2.06648	4.21819	co-up	ABC transporter transmembrane region
MSTRG.3357	BBA_03570	2.2268	2.94299	co-up	transmembrane amino acid transporter
MSTRG.6941	BBA_07576	2.40157	2.81206	co-up	ABC transporter
MSTRG.6071	BBA_06569	2.48927	2.93214	co-up	acetate transporter
MSTRG.6204	BBA_06725	2.5819	2.80517	co-up	ABC transporter
MSTRG.6490	BBA_07031	3.19789	4.39006	co-up	MFS multidrug transporter
MSTRG.6950	BBA_07590	3.23777	1.02367	co-up	MFS drug efflux transporter, putative
MSTRG.4333	BBA_04647	3.54955	4.43324	co-up	H(+)-myo-inositol cotransporter
MSTRG.5194	BBA_05616	3.93262	2.68048	co-up	major facilitator superfamily transporter
19891534	BBA_08522	5.1998	5.6799	co-up	MFS transporter, putative
Involved in cellular signal transduction
MSTRG.9311	BBA_10223	-2.88601	-2.70752	co-down	regulator of G protein signaling domain protein
MSTRG.8705	BBA_09520	-2.00562	-1.92301	co-down	histidine acid phosphatase, putative
MSTRG.5897	BBA_06377	-1.73057	-1.6885	co-down	RasGEF domain-containing protein
MSTRG.1767	BBA_01864	-1.70499	-1.59101	co-down	stress-activated map kinase-interacting protein
MSTRG.6795	BBA_07378	-1.68551	-2.00454	co-down	putative histidine kinase HHK3p
MSTRG.9176	BBA_10071	-1.59367	-1.79519	co-down	protein kinase subdomain-containing protein
MSTRG.2661	BBA_02816	-1.45188	-1.78004	co-down	putative phytochrome-like histidine kinase PHY1p
MSTRG.2555	BBA_02693	-1.40733	-1.74155	co-down	kinase phosphorylation protein
MSTRG.6834	BBA_07438	-1.36376	-1.43064	co-down	PAK kinase
MSTRG.2788	BBA_02968	-1.27617	-1.15886	co-down	regulator of G protein signaling
MSTRG.3954	BBA_04261;BBA_04262	-1.23885	-1.16903	co-down	protein kinase SNF1 ;hypothetical protein BBA_04262
MSTRG.6488	BBA_07029	-1.21535	-1.39771	co-down	RhoGAP domain-containing protein
MSTRG.3989	BBA_04301	-1.1802	-1.68338	co-down	protein kinase
MSTRG.32	BBA_00036	-1.09805	-1.24247	co-down	Ras family protein
MSTRG.894	BBA_00935	-1.07617	-1.45052	co-down	putative histidine acid phosphatase
MSTRG.2992	BBA_03175	-1.03393	-1.05788	co-down	RhoGEF domain-containing protein
MSTRG.4704	BBA_05080	-1.00678	-1.21049	co-down	protein kinase
MSTRG.6881	BBA_07507	1.09345	1.0419	co-up	Ras family protein
MSTRG.8924	BBA_09773	1.25248	1.85397	co-up	protein kinase domain-containing protein
MSTRG.3143	BBA_03306	1.316	1.76711	co-up	protein kinase subdomain-containing protein
MSTRG.6107	BBA_06610	1.39509	1.15027	co-up	protein kinase
MSTRG.6158	BBA_06669	1.62629	1.86806	co-up	protein kinase
Involved in carbon/nitrogen metabolisms, energy conversion, biogenesis, and secondary metabolism
MSTRG.9338	BBA_10251	-12.9037	-12.9037	co-down	pol-like protein
19885834	BBA_02822	-11.2081	-11.2081	co-down	Cytochrome P450 CYP504E5
MSTRG.920	BBA_00966	-6.46325	-5.37841	co-down	enoyl reductase
19883976	BBA_00964	-4.80282	-4.94242	co-down	LCCL domain-containing protein
MSTRG.3236	BBA_03398	-4.59596	-5.63758	co-down	pyridoxal-dependent decarboxylase domain protein
MSTRG.2754	BBA_02926	-4.45832	-5.1309	co-down	cupin domain protein
19888691	BBA_05679	-4.13667	-3.89054	co-down	HHE domain-containing protein
MSTRG.2741	BBA_02910	-3.94002	-3.71112	co-down	methionine aminopeptidase
MSTRG.9348	BBA_10267	-3.89138	-3.54142	co-down	amidohydrolase-like protein
MSTRG.8878	BBA_09726	-3.76487	-5.36903	co-down	2-dehydropantoate 2-reductase, putative
MSTRG.8517	BBA_09290	-3.7157	-3.81743	co-down	CFEM domain-containing protein
MSTRG.921	BBA_00967	-3.66091	-4.0787	co-down	polyketide synthase
MSTRG.6077	BBA_06578	-3.61397	-4.35751	co-down	heterokaryon incompatibility protein
MSTRG.8740	BBA_09555	-3.43937	-3.42631	co-down	beta-tubulin
MSTRG.6755	BBA_07323	-3.38678	-5.04797	co-down	6-phosphogluconate dehydrogenase
MSTRG.7998	BBA_08689	-3.31871	-2.93572	co-down	Putative GMC oxidoreductase
MSTRG.2764	BBA_02942	-3.30946	-3.20451	co-down	LysM domain containing protein
MSTRG.8462	BBA_09225	-3.22277	-3.38439	co-down	indoleamine 2,3-dioxygenase family protein
MSTRG.5136	BBA_05553	-3.06817	-3.56873	co-down	copper amine oxidase
MSTRG.756	BBA_00792	-2.99302	-3.59292	co-down	beta-1, 3 exoglucanase precursor
MSTRG.5799	BBA_06267	-2.93627	-4.52945	co-down	flavin-binding monooxygenase, putative
MSTRG.2768	BBA_02945	-2.93287	-2.52447	co-down	LysM domain-containing protein
MSTRG.2495	BBA_02632	-2.89389	-2.98251	co-down	Cytochrome P450 CYP617A2
MSTRG.2755	BBA_02927	-2.85301	-2.77784	co-down	alcohol dehydrogenase zinc-binding domain-containing protein
MSTRG.7039	BBA_07635	-2.84253	-4.09431	co-down	SAM-dependent methyltransferase
MSTRG.7809	BBA_08472	-2.83253	-3.49518	co-down	steroid monooxygenase (CpmA), putative
MSTRG.7664	BBA_08327	-2.79255	-3.17933	co-down	CFEM domain-containing protein
MSTRG.6958	BBA_07664	-2.7915	-2.97463	co-down	stearoyl-CoA desaturase
MSTRG.2560	BBA_02698	-2.75907	-3.40789	co-down	Cytochrome P450 CYP5080B3
MSTRG.9167	BBA_10063	-2.7557	-2.70696	co-down	flavin containing polyamine oxidase, putative
MSTRG.2421	BBA_02516	-2.73448	-3.02104	co-down	Malate synthase, glyoxysomal
MSTRG.3116	BBA_03278	-2.68809	-2.44747	co-down	NAD dependent epimerase/dehydratase
MSTRG.5572	BBA_06019	-2.64669	-2.73327	co-down	alpha-1,2-mannosidase, putative subfamily
MSTRG.4716	BBA_05092	-2.62347	-2.83903	co-down	SWIRM domain-containing protein
MSTRG.2361	BBA_02457	-2.55341	-2.85667	co-down	agglutinin isolectin VI precursor
MSTRG.729	BBA_00765	-2.5151	-2.22749	co-down	NADPH oxidase
MSTRG.2015	BBA_02118	-2.47733	-4.23855	co-down	phosphatidylcholine-hydrolyzing phospholipase C
MSTRG.8331	BBA_09065	-2.47654	-3.08991	co-down	ribose-phosphate pyrophosphokinase, putative
MSTRG.2749	BBA_02920;BBA_02921	-2.40423	-2.81745	co-down	lipase/thioesterase family protein ;glucose dehydrogenase
MSTRG.888	BBA_00931	-2.40102	-3.0064	co-down	7 alpha-cephem-methoxylase, putative
MSTRG.3435	BBA_03662	-2.3972	-1.43628	co-down	protein fmp52
MSTRG.6733	BBA_07296	-2.28406	-3.28598	co-down	peptidase family S58
MSTRG.7175	BBA_07809	-2.26475	-2.28278	co-down	protease S8 tripeptidyl peptidase I (cln2)
MSTRG.7879	BBA_08562	-2.26268	-2.55401	co-down	aflatoxin B1 aldehyde reductase member 2
MSTRG.5626	BBA_06081	-2.24318	-1.78552	co-down	allantoate permease
19893373	BBA_10362	-2.23519	-3.59205	co-down	PDZ domain-containing protein
MSTRG.2087	BBA_02197	-2.22588	-2.143	co-down	nucleoside-diphosphate-sugar epimerase
MSTRG.7570	BBA_08221	-2.19761	-2.71401	co-down	4-coumarate-CoA ligase
MSTRG.9007	BBA_09896	-2.17663	-1.14434	co-down	Pfs, NACHT, and Ankyrin domain protein
MSTRG.532	BBA_00570	-2.16074	-2.33878	co-down	retrograde regulation protein
MSTRG.537	BBA_00575	-2.15111	-2.10441	co-down	F-box domain protein
MSTRG.1437	BBA_01505	-2.1485	-2.0937	co-down	peptidase family M20/M25/M40 protein
MSTRG.3021	BBA_03211	-2.13645	-2.43797	co-down	serine peptidase, putative
MSTRG.5872	BBA_06348	-2.13027	-2.39049	co-down	fatty acid hydroxylase superfamily protein
MSTRG.6109	BBA_06613	-2.10906	-2.27324	co-down	polyketide synthase
MSTRG.2932	BBA_03102	-2.10667	-1.9781	co-down	aminotransferase, class III
MSTRG.6741	BBA_07304;BBA_07305	-2.10617	-2.53904	co-down	calcium binding protein Caleosin ;malate dehydrogenase, putative
MSTRG.4780	BBA_05167	-2.09273	-1.98781	co-down	peptidase family M48
MSTRG.7036	BBA_07632	-2.08573	-2.67714	co-down	oxalate decarboxylase family bicupin
MSTRG.6586	BBA_07137	-2.07094	-2.61643	co-down	extracellular dioxygenase
MSTRG.2516	BBA_02651	-2.06812	-2.06136	co-down	LPXTG-domain-containing protein
MSTRG.1426	BBA_01493	-2.0617	-2.66772	co-down	riboflavin-specific deaminase domain-containing protein
MSTRG.5212	BBA_05635	-2.05605	-1.8808	co-down	nitrite reductase
MSTRG.6042	BBA_06533	-2.0527	-2.8524	co-down	alcohol oxidase
MSTRG.7853	BBA_08539	-2.04148	-2.09453	co-down	putative SAM-dependent methyltransferase
MSTRG.5580	BBA_06033	-2.0349	-2.51114	co-down	LamB/YcsF family protein
MSTRG.4676	BBA_05047	-2.01594	-2.58457	co-down	D-isomer specific 2-hydroxyacid dehydrogenase
MSTRG.8490	BBA_09255	-2.01284	-2.7716	co-down	acetate kinase
MSTRG.2409	BBA_02505	-1.99516	-2.23862	co-down	homeobox domain-containing protein
MSTRG.5845	BBA_06321	-1.99196	-2.25153	co-down	monodehydroascorbate reductase
MSTRG.3104	BBA_03460	-1.98716	-2.18836	co-down	phosphatidylinositol transfer protein CSR1
MSTRG.8169	BBA_08885	-1.97733	-1.70547	co-down	deoxyribose-phosphate aldolase
MSTRG.2127	BBA_02246	-1.93512	-2.74452	co-down	pre-mRNA-splicing factor SPP2
MSTRG.8031	BBA_08738	-1.92996	-1.82179	co-down	phosphoglycerate mutase
MSTRG.5840	BBA_06314	-1.89771	-2.09002	co-down	arabinofuranosidase B
MSTRG.8725	BBA_09539	-1.88161	-1.87849	co-down	protein phosphatase regulator
MSTRG.3853	BBA_04152	-1.86309	-2.78606	co-down	Cytochrome P450 CYP504B10
MSTRG.8085	BBA_08795	-1.85644	-1.80419	co-down	sphingomyelin phosphodiesterase
MSTRG.4891	BBA_05286	-1.83849	-2.39165	co-down	glycylpeptide N-tetradecanoyltransferase
MSTRG.1179	BBA_01232	-1.83806	-1.81506	co-down	IKI3 family protein
MSTRG.2745	BBA_02915	-1.83767	-2.40696	co-down	peptidase family M3
MSTRG.2256	BBA_02380	-1.83448	-2.547	co-down	essential protein Yae1
MSTRG.2438	BBA_02567	-1.83131	-2.16252	co-down	nitrogen assimilation transcription factor nirA
MSTRG.5595	BBA_06052	-1.8261	-2.73389	co-down	cyclase protein
MSTRG.7150	BBA_07781	-1.82124	-1.94051	co-down	F-box and wd40 domain protein
MSTRG.3482	BBA_03717	-1.81983	-1.32675	co-down	Glycosyltransferase, family GT34
MSTRG.171	BBA_00203	-1.81877	-1.96195	co-down	prolyl oligopeptidase family
MSTRG.165	BBA_00196	-1.81662	-1.59193	co-down	tat pathway signal sequence
MSTRG.7569	BBA_08220	-1.81612	-2.00432	co-down	trichothecene 3-O-acetyltransferase
MSTRG.5286	BBA_05720	-1.81425	-2.57436	co-down	tetracenomycin polyketide synthesis O-methyltransferase
MSTRG.4962	BBA_05361	-1.80506	-1.95914	co-down	amidohydrolase-like protein
MSTRG.3761	BBA_04061	-1.80181	-1.40106	co-down	tyrosinase 2
MSTRG.7599	BBA_08251	-1.80023	-1.63182	co-down	amidohydrolase-like protein
MSTRG.6372	BBA_06910	-1.79788	-2.01619	co-down	NOL1/NOP2/sun family protein
MSTRG.3762	BBA_04062	-1.79459	-2.16546	co-down	FAD binding domain-containing protein
MSTRG.8976	BBA_09865	-1.78931	-1.82578	co-down	tat pathway signal sequence
MSTRG.7928	BBA_08614	-1.78692	-1.77475	co-down	RING finger domain-containing protein
MSTRG.8403	BBA_09151	-1.78313	-1.88982	co-down	acetyl-CoA carboxylase
MSTRG.8618	BBA_09419	-1.77928	-2.21141	co-down	cytochrome b5-like Heme/Steroid binding domain-containing protein
MSTRG.3825	BBA_04120	-1.77893	-2.405	co-down	aldehyde dehydrogenase, putative
MSTRG.6983	BBA_07689	-1.76638	-2.21635	co-down	transposase-like protein
MSTRG.2241	BBA_02366	-1.76609	-3.33767	co-down	ATP-binding cassette sub-family A member 9
MSTRG.2045	BBA_02153	-1.75996	-1.94817	co-down	putative endochitinase CHI3
MSTRG.5224	BBA_05647	-1.74364	-2.75871	co-down	NAD/FAD-binding protein
MSTRG.5581	BBA_06034	-1.73253	-2.40594	co-down	urea carboxylase
MSTRG.3851	BBA_04150	-1.72973	-2.65399	co-down	copper amine oxidase
MSTRG.1016	BBA_01061	-1.72549	-2.06274	co-down	epoxide hydrolase
MSTRG.2181	BBA_02306	-1.72471	-2.26544	co-down	GMC oxidoreductase
MSTRG.4184	BBA_04482	-1.71944	-2.056	co-down	UEV domain-containing protein
MSTRG.5873	BBA_06349	-1.71776	-1.91031	co-down	zinc-binding dehydrogenase
MSTRG.6906	BBA_07539	-1.71612	-1.95858	co-down	sugar hydrolase
MSTRG.8008	BBA_08716	-1.71418	-1.72593	co-down	Ankyrin repeat-containing protein
MSTRG.4670	BBA_05041	-1.71397	-1.68517	co-down	ATP-dependent RNA helicase MAK5
MSTRG.2016	BBA_02119	-1.71091	-2.50955	co-down	X-Pro dipeptidyl-peptidase (S15 family) protein
MSTRG.6351	BBA_06887	-1.70627	-1.92032	co-down	fatty acid synthase subunit alpha
MSTRG.3675	BBA_03958	-1.70332	-2.65284	co-down	NACHT domain protein
MSTRG.8460	BBA_09222	-1.7002	-2.20787	co-down	metallo-beta-lactamase superfamily protein
MSTRG.7843	BBA_08519	-1.69616	-2.11896	co-down	lactoylglutathione lyase
MSTRG.5695	BBA_06152	-1.68859	-2.19901	co-down	RTA1 like protein
MSTRG.7548	BBA_08203	-1.68717	-1.6003	co-down	bacterial transferase hexapeptide
MSTRG.1453	BBA_01521	-1.68298	-1.91968	co-down	aldose 1-epimerase
MSTRG.7856	BBA_08541;BBA_08542	-1.68077	-1.82647	co-down	short-chain dehydrogenase ;FAD dependent oxidoreductase
MSTRG.4154	BBA_04451	-1.67949	-1.83897	co-down	tetratricopeptide-like protein
MSTRG.2519	BBA_02654	-1.67815	-1.4583	co-down	carbon-nitrogen hydrolase
MSTRG.7352	BBA_08015	-1.6754	-1.80067	co-down	protein phosphatase type 1 complex subunit Hex2/Reg1
MSTRG.7857	BBA_08543	-1.66919	-1.84239	co-down	mitosis inhibitor protein kinase SWE1
MSTRG.1127	BBA_01177	-1.66886	-1.6247	co-down	FF domain-containing protein
19887862	BBA_04850	-1.66252	-1.57491	co-down	ankyrin repeat protein
MSTRG.3271	BBA_03482	-1.66127	-2.02443	co-down	DSHCT domain-containing protein
MSTRG.7568	BBA_08219	-1.65954	-1.86154	co-down	polyketide synthase, putative
MSTRG.4063	BBA_04365	-1.65586	-1.18188	co-down	AT hook domain-containing protein
MSTRG.3254	BBA_03414	-1.64128	-1.26519	co-down	PRP1 splicing factor
MSTRG.1874	BBA_01968	-1.62827	-1.96455	co-down	ran GTPase activating protein 1
MSTRG.8562	BBA_09350;BBA_09349	-1.62784	-1.42517	co-down	LysM domain-containing protein ;sphingosine N-acyltransferase lag1
MSTRG.563	BBA_00601	-1.62606	-2.12272	co-down	mitochondrial peroxiredoxin PRX1
MSTRG.4312	BBA_04628	-1.62565	-1.62199	co-down	Poly(A) RNA polymerase cid11
MSTRG.6484	BBA_07024	-1.62508	-2.14092	co-down	zeta toxin
19883135	BBA_00123	-1.62383	-1.32992	co-down	geranylgeranyl pyrophosphate synthetase
MSTRG.1250	BBA_01302	-1.62164	-1.71809	co-down	Zinc finger, H2C2-type, histone UAS binding protein
MSTRG.4084	BBA_04383	-1.60918	-1.09172	co-down	Enoyl-CoA Hydratase family member
MSTRG.3042	BBA_03237	-1.60795	-1.63894	co-down	sulfite reductase hemoprotein
MSTRG.7098	BBA_07732	-1.59728	-1.50491	co-down	ANTH domain-containing protein
19887820	BBA_04808	-1.59719	-1.49234	co-down	ORP1-like protein
MSTRG.7945	BBA_08630	-1.59227	-1.79183	co-down	kinesin family protein
MSTRG.38	BBA_00042	-1.58457	-1.85836	co-down	homoserine acetyltransferase family protein
19893376	BBA_10366	-1.58347	-2.23381	co-down	PDZ domain-containing protein
MSTRG.5054	BBA_05475	-1.57461	-1.12074	co-down	carboxypeptidase S1, putative
MSTRG.5712	BBA_06172	-1.57453	-1.3864	co-down	Nulp1-pending protein
MSTRG.1905	BBA_02004	-1.5711	-1.76596	co-down	UBA/TS-N domain-containing protein
MSTRG.5245	BBA_05672	-1.57101	-2.20503	co-down	beta-glucosidase, putative
MSTRG.947	BBA_00990	-1.57083	-2.05369	co-down	HLH transcription factor (Hpa3), putative
MSTRG.2052	BBA_02158	-1.56866	-1.38864	co-down	THO complex subunit 2
MSTRG.2703	BBA_02868	-1.56753	-1.95747	co-down	essential cytoplasmic protein Ctr86
MSTRG.2384	BBA_02478	-1.56439	-1.9164	co-down	R3H domain-containing protein
MSTRG.4054	BBA_04357	-1.56063	-1.63227	co-down	beige/BEACH domain-containing protein
MSTRG.8669	BBA_09478	-1.5593	-1.78486	co-down	proline racemase
MSTRG.6543	BBA_07092	-1.55807	-1.9554	co-down	UDP-galactopyranose mutase
MSTRG.6746	BBA_07309;BBA_07310	-1.55526	-1.81935	co-down	Phosphoesterase-like protein ;ATP-dependent DNA helicase recQ
MSTRG.3354	BBA_03566;BBA_03567	-1.54729	-1.2119	co-down	GABA-specific permease
MSTRG.2491	BBA_02628	-1.54448	-1.52259	co-down	Putative heterokaryon incompatibility protein
MSTRG.3345	BBA_03559	-1.53953	1.57455	co-down	Pfs domain protein
MSTRG.2341	BBA_02440	-1.53651	-1.76978	co-down	peptidase M61 domain protein
MSTRG.2568	BBA_02708	-1.53555	-1.72871	co-down	arginine rich protein
MSTRG.2090	BBA_02204	-1.53265	-1.70026	co-down	NAD dependent epimerase/dehydratase
MSTRG.8936	BBA_09785	-1.52995	-2.77158	co-down	3-hydroxybutyryl-CoA dehydratase
MSTRG.9201	BBA_10096	-1.5274	-1.94981	co-down	metalloreductase transmembrane component
MSTRG.3479	BBA_03714	-1.51725	-1.06746	co-down	tetratricopeptide repeat domain-containing protein
MSTRG.2108	BBA_02221	-1.51624	-1.81577	co-down	defects in morphology protein 1
MSTRG.5508	BBA_05949	-1.51345	-1.46667	co-down	dihydrouridine synthase
MSTRG.8141	BBA_08859	-1.51269	-1.53625	co-down	GYF domain-containing protein
MSTRG.4409	BBA_04737	-1.51123	-1.48955	co-down	heterokaryon incompatibility protein
MSTRG.4724	BBA_05104;BBA_05103	-1.51015	-1.64937	co-down	flavin-containing monooxygenase ;ATP binding protein
MSTRG.6532	BBA_07078	-1.50686	-1.5516	co-down	leukotriene A-4 hydrolase/aminopeptidase
MSTRG.2457	BBA_02585	-1.5057	-1.5373	co-down	dihydrodipicolinate synthase
MSTRG.4652	BBA_05023	-1.49798	-1.59305	co-down	WW domain-containing protein
MSTRG.401	BBA_00426	-1.49715	-1.37715	co-down	phospholipase D2
MSTRG.4752	BBA_05136	-1.49155	-1.73147	co-down	carbon catabolite repressor
MSTRG.3757	BBA_04053	-1.49014	-1.57241	co-down	choriogenin Hminor
19888964	BBA_05952	-1.48947	-2.0521	co-down	beta-mannosidase
MSTRG.2617	BBA_02773	-1.48707	-1.43027	co-down	glutamate synthase
MSTRG.7285	BBA_07938	-1.47837	-1.4557	co-down	Flavin-binding monooxygenase-like family protein
MSTRG.8688	BBA_09502	-1.47547	-1.51387	co-down	hormone-sensitive lipase
MSTRG.520	BBA_00555	-1.47508	-1.35566	co-down	F-box domain-containing protein
MSTRG.4249	BBA_04557	-1.473	-1.63234	co-down	AP-3 adaptor complex subunit beta
MSTRG.6393	BBA_06932	-1.47165	-2.1588	co-down	Carbamoyl transferase
MSTRG.5266	BBA_05697	-1.46971	-1.4037	co-down	biotin-protein ligase
MSTRG.2141	BBA_02262	-1.46953	-1.35776	co-down	phosphatidylinositol 3
MSTRG.8849	BBA_09696	-1.46897	-1.39945	co-down	tetratricopeptide repeat domain protein
MSTRG.102	BBA_00133	-1.46852	-1.7441	co-down	DEAD/DEAH box helicase
MSTRG.7546	BBA_08201	-1.46819	-1.45145	co-down	SWR1-complex protein 4
MSTRG.8664	BBA_09473	-1.46507	-1.20889	co-down	dethiobiotin synthetase
MSTRG.2139	BBA_02261	-1.46151	-1.68184	co-down	pre-mRNA-splicing factor 38B
MSTRG.2564	BBA_02702	-1.46133	-2.23694	co-down	salicylate hydroxylase
MSTRG.9130	BBA_10030	-1.45468	-1.70192	co-down	dual specificity phosphatase
MSTRG.2302	BBA_02541;BBA_02542	-1.44845	-1.40756	co-down	dihydroxyacetone kinase ;glycosyl hydrolase family 76
MSTRG.1132	BBA_01180	-1.44608	-1.45501	co-down	homeobox domain-containing protein
MSTRG.1091	BBA_01134	-1.44534	-1.22114	co-down	DWNN domain-containing protein
MSTRG.8405	BBA_09154	-1.445	-1.35236	co-down	HET-s/LopB domain-containing protein
MSTRG.7457	BBA_08118	-1.44498	-1.56132	co-down	myotubularin-like protein
MSTRG.8093	BBA_08803	-1.43792	-1.03894	co-down	GS1-like protein
MSTRG.625	BBA_00667	-1.43754	-1.40405	co-down	autophagy protein 26
MSTRG.2464	BBA_02594	-1.43446	-1.80535	co-down	FAD dependent oxidoreductase
MSTRG.5238	BBA_05664	-1.43443	-1.65561	co-down	dihydrodipicolinate synthetase
MSTRG.7214	BBA_07854	-1.4303	-1.04117	co-down	Pfs, NACHT, and Ankyrin domain protein
MSTRG.4727	BBA_05107	-1.43006	-1.68324	co-down	metallophosphoesterase domain-containing protein 2
MSTRG.2509	BBA_02644	-1.4259	-1.49378	co-down	Ncp1-like protein
MSTRG.202	BBA_00234	-1.42309	-1.57118	co-down	alpha/beta hydrolase
MSTRG.6504	BBA_07046	-1.42296	-1.61975	co-down	ATPase protein
MSTRG.4748	BBA_05135	-1.42265	-1.4955	co-down	Prolyl endopeptidase
MSTRG.7727	BBA_08391	-1.41947	-1.50805	co-down	thiamine pyrophosphate enzyme
MSTRG.4698	BBA_05074	-1.41786	-1.62737	co-down	AARP2CN domain-containing protein
MSTRG.8700	BBA_09515	-1.41583	-1.70951	co-down	aminotransferase class I and II
MSTRG.8694	BBA_09516	-1.41552	-1.83225	co-down	nmrA family transcriptional regulator
MSTRG.7597	BBA_08249	-1.41091	-1.66547	co-down	2OG-Fe(II) oxygenase superfamily protein
MSTRG.2440	BBA_02568	-1.40969	-1.8265	co-down	short chain dehydrogenase
MSTRG.8557	BBA_09339	-1.40652	-2.15798	co-down	CFEM domain-containing protein
MSTRG.8079	BBA_08790	-1.40319	-1.93425	co-down	zinc-binding dehydrogenase
MSTRG.1237	BBA_01287	-1.40143	-1.65966	co-down	eIF4-gamma/eIF5/eIF2-epsilon
MSTRG.1181	BBA_01233	-1.40117	-1.22475	co-down	actin interacting protein 3
MSTRG.4230	BBA_04535	-1.39876	-1.43212	co-down	serine/arginine repetitive matrix protein 1
MSTRG.3562	BBA_03813	-1.39821	-1.53038	co-down	SCP-like extracellular protein
MSTRG.8055	BBA_08760	-1.39663	-1.6255	co-down	OsmC-like protein
MSTRG.3659	BBA_03933	-1.3903	-1.89949	co-down	D-aminoacylase protein
MSTRG.5206	BBA_05629	-1.38969	-1.40561	co-down	carbohydrate esterase family 9
MSTRG.1936	BBA_02041	-1.38963	-1.5522	co-down	zinc finger protein 1
MSTRG.5449	BBA_05887	-1.38958	-1.67836	co-down	gamma-glutamyltranspeptidase
MSTRG.1488	BBA_01557	-1.38857	-2.08717	co-down	choline-sulfatase-like protein
MSTRG.5792	BBA_06261	-1.38424	-1.46067	co-down	clathrin-coated vesicle protein
MSTRG.2332	BBA_02431	-1.37958	-1.52688	co-down	ribosome assembly protein RRB1
MSTRG.5795	BBA_06264	-1.37805	-1.51126	co-down	Brefeldin A-sensitivity protein 4
MSTRG.2066	BBA_02175	-1.37664	-1.60596	co-down	impB/mucB/samB family protein
19883783	BBA_00771	-1.37058	-1.27249	co-down	Ankyrin repeat protein
MSTRG.3207	BBA_03375	-1.36081	-1.35775	co-down	Glycerophosphoryl diester phosphodiesterase family protein
MSTRG.2371	BBA_02467	-1.35412	-1.52669	co-down	carbon-nitrogen hydrolase
MSTRG.2386	BBA_02480	-1.35167	-1.11575	co-down	stalk rot protein
MSTRG.3872	BBA_04170	-1.35148	-1.22034	co-down	PX domain-containing protein
MSTRG.144	BBA_00175	-1.35062	-1.29461	co-down	WD repeat domain-containing protein
MSTRG.3529	BBA_03770	-1.34845	1.38096	co-down	uricase-like protein
MSTRG.3166	BBA_03335	-1.34418	-1.75805	co-down	malate dehydrogenase
MSTRG.2346	BBA_02447	-1.34265	-1.36543	co-down	BRO1-like domain-containing protein
MSTRG.2658	BBA_02813;BBA_02814	-1.34095	-1.4195	co-down	putative 2-oxoglutarate/malate translocator; Rad4 transglutaminase-like domain-containing protein
MSTRG.8092	BBA_08802	-1.33728	-1.28622	co-down	tetratricopeptide repeat domain-containing protein
19888311	BBA_05299	-1.32451	-1.26915	co-down	putative lipoprotein
MSTRG.2235	BBA_02360	-1.31661	-1.40091	co-down	BRCA1 C Terminus domain-containing protein
MSTRG.494	BBA_00520	-1.3156	-1.61423	co-down	heterokaryon incompatibility protein Het-C
MSTRG.7354	BBA_08016	-1.31554	-1.15757	co-down	mitochondrial protein cyt-4
MSTRG.5584	BBA_06037	-1.31001	-1.65831	co-down	carbon-nitrogen hydrolase
MSTRG.8027	BBA_08734	-1.30932	-1.7666	co-down	cyanide hydratase
MSTRG.654	BBA_00693	-1.30896	-1.30321	co-down	metalloprotease-like protein
MSTRG.3834	BBA_04131	-1.30583	-1.10145	co-down	putative SPO76 protein
MSTRG.9135	BBA_10040	-1.30273	-1.20178	co-down	intracellular serine protease
MSTRG.6333	BBA_06866	-1.30088	-1.68732	co-down	inositol monophosphatase
MSTRG.4957	BBA_05355	-1.29772	-1.95914	co-down	amidohydrolase-like protein
MSTRG.1036	BBA_01080	-1.2966	-1.71407	co-down	bucentaur or craniofacial development
MSTRG.466	BBA_00489	-1.29615	-1.43315	co-down	Actin-like protein, ARP5 class
MSTRG.410	BBA_00436	-1.29614	-1.37653	co-down	CT20 family protein
MSTRG.6187	BBA_06703	-1.28988	-1.15382	co-down	Sec8 exocyst complex component specific domain-containing protein
MSTRG.4002	BBA_04313	-1.28985	-1.49743	co-down	AhpC/Tsa family protein
MSTRG.1414	BBA_01482	-1.28527	-1.48513	co-down	kinesin-like protein
MSTRG.8564	BBA_09353	-1.28351	-1.35333	co-down	Gcd10p family protein
MSTRG.3888	BBA_04193	-1.28152	-1.28385	co-down	protein of unknown function FMP27
MSTRG.3871	BBA_04169	-1.28065	-1.87537	co-down	Tpt1/KptA family RNA 2'-phosphotransferase
19889885	BBA_06873	-1.27719	-1.46119	co-down	Cytochrome P450 CYP505A1
MSTRG.2538	BBA_02675	-1.27616	-1.4378	co-down	XRN 5'-3' exonuclease
MSTRG.8129	BBA_08842	-1.27376	-1.47401	co-down	mucoidy inhibitor A
MSTRG.6814	BBA_07396	-1.27318	-1.60505	co-down	XPA-binding protein
MSTRG.7262	BBA_07908;BBA_07906;BBA_07907	-1.27127	-1.08564	co-down	dipeptidyl peptidase; PWI domain-containing protein; histone acetyltransferase subunit NuA4
MSTRG.4473	BBA_04816	-1.27048	-1.48526	co-down	WD domain-containing protein
MSTRG.8322	BBA_09057	-1.26943	-1.35341	co-down	nitrate assimilation regulatory protein nirA
MSTRG.6845	BBA_07461	-1.26793	-1.41932	co-down	Peptidase S8/S53, subtilisin/kexin/sedolisin
MSTRG.7033	BBA_07630	-1.26735	-1.53793	co-down	Rieske domain-containing protein
MSTRG.7335	BBA_07994	-1.26209	-1.88687	co-down	putative enoyl-CoA hydratase echA8
MSTRG.7627	BBA_08284	-1.25928	-1.40925	co-down	protein required for cell viability, putative
MSTRG.499	BBA_00532;BBA_00533	-1.25636	-1.67105	co-down	4-coumarate:coenzyme A ligase ;short chain dehydrogenase
MSTRG.7239	BBA_07882	-1.2563	-2.06985	co-down	Pal1 cell morphology protein
MSTRG.5512	BBA_05954	-1.25414	-1.29047	co-down	MIF4G domain-containing protein
MSTRG.2212	BBA_02337	-1.25286	-1.4315	co-down	ELL-associated factor
MSTRG.2977	BBA_03160	-1.25263	-1.77922	co-down	dimeric dihydrodiol dehydrogenase
MSTRG.2506	BBA_02641	-1.25106	-1.3181	co-down	GANP/Nin1/mts3/eIF-3 p25 family protein
MSTRG.1688	BBA_01776	-1.25104	-1.90574	co-down	ARM-like repeat-containing protein
MSTRG.3990	BBA_04302	-1.25042	-1.6442	co-down	RING-1 protein
MSTRG.6573	BBA_07122	-1.24989	-1.45009	co-down	hydantoinase-like protein
MSTRG.7468	BBA_08129	-1.24953	-1.40753	co-down	tousled-like kinase
MSTRG.4707	BBA_05083	-1.24037	-1.12695	co-down	nuclear pore complex subunit Nup85
MSTRG.9023	BBA_09912	-1.23683	-1.37362	co-down	vegetative incompatibility protein HET-E-1
MSTRG.4327	BBA_04641	-1.23651	-1.25753	co-down	oxysterol-binding protein
MSTRG.7481	BBA_08141	-1.23544	-1.10227	co-down	ThiF family protein
MSTRG.8921	BBA_09770	-1.23503	1.5794	co-down	Cytochrome P450 CYP620D1
MSTRG.6758	BBA_07327;BBA_07326	-1.23478	-1.34458	co-down	putative MEI5 protein ;phosphoglycerate kinase
MSTRG.3301	BBA_03518	-1.23439	-2.43685	co-down	Ankyrin and HET domain protein
MSTRG.4805	BBA_05194	-1.23089	-1.32431	co-down	molybdenum cofactor synthesis domain-containing protein
MSTRG.1130	BBA_01173	-1.23014	-1.06907	co-down	ATPase protein
MSTRG.2258	BBA_02382	-1.23008	-1.52199	co-down	Cytochrome P450 CYP52T1
MSTRG.2673	BBA_02834	-1.22724	-1.34355	co-down	allantoate permease
MSTRG.600	BBA_00642	-1.2217	-1.32377	co-down	protein-beta-aspartate methyltransferase
MSTRG.3428	BBA_03652	-1.21993	3.81859	co-down	2-polyprenyl-6-methoxyphenol hydroxylase-like oxidoreductase
MSTRG.8282	BBA_09022	-1.21981	-1.35897	co-down	Cytochrome P450 CYP52T1
MSTRG.3234	BBA_03396	-1.21425	-1.08024	co-down	intermediate filament protein MDM1
MSTRG.569	BBA_00607;BBA_00606	-1.20825	-1.67605	co-down	aldehyde dehydrogenase ;hypothetical protein BBA_00606
MSTRG.5167	BBA_05583;BBA_05584	-1.20701	-1.47181	co-down	Mitochondrial escape protein 2 ;dienelactone hydrolase
MSTRG.6715	BBA_07274	-1.2064	-1.48017	co-down	protein containing DUF88
MSTRG.1205	BBA_01258	-1.2042	-1.38259	co-down	metallopeptidase-like protein
MSTRG.6235	BBA_06756	-1.20208	-1.18009	co-down	NAD-binding Rossmann fold oxidoreductase, putative
MSTRG.2777	BBA_02957	-1.19694	-1.09321	co-down	EAP30/Vps36 family protein
MSTRG.7463	BBA_08123	-1.19691	-1.11492	co-down	glutamic acid-rich protein
MSTRG.1645	BBA_01729	-1.19674	-1.26631	co-down	Riboflavin synthase-like beta-barrel
MSTRG.5719	BBA_06179	-1.19658	-1.4596	co-down	galactose-proton symport
MSTRG.3013	BBA_03198	-1.19517	-1.23652	co-down	suppressor protein PSP1
MSTRG.2631	BBA_02786	-1.19362	-1.02439	co-down	apopolysialoglycoprotein
MSTRG.1474	BBA_01542	-1.1915	-1.02708	co-down	putative APC1 protein
MSTRG.27	BBA_00029	-1.19025	-1.3527	co-down	pumilio-family RNA binding repeat domain-containing protein
MSTRG.4170	BBA_04464	-1.19004	-1.22052	co-down	PTAB protein
MSTRG.6384	BBA_06921;BBA_06922	-1.18902	-1.39767	co-down	tripeptidyl peptidase A ;calcineurin-like phosphoesterase
MSTRG.6641	BBA_07195	-1.18861	-1.24081	co-down	AP-3 complex subunit delta
MSTRG.2591	BBA_02734	-1.18675	-1.16798	co-down	formate dehydrogenase
MSTRG.7692	BBA_08355	-1.18663	-1.11698	co-down	FAD binding domain-containing protein
MSTRG.6595	BBA_07150	-1.1838	-1.405	co-down	sedoheptulose-1,7-bisphosphatase
MSTRG.9079	BBA_09970	-1.18261	-1.29203	co-down	importin 13
MSTRG.8451	BBA_09204	-1.18106	-1.18067	co-down	ankyrin repeat protein
MSTRG.3573	BBA_03825	-1.18029	-1.39667	co-down	Cytochrome P450 CYP6001C8
MSTRG.5493	BBA_05935	-1.17734	-1.23666	co-down	peregrin-like protein
MSTRG.4095	BBA_04396	-1.17604	-1.4026	co-down	exportin 1-like protein
MSTRG.641	BBA_00683	-1.17087	-1.41894	co-down	heterokaryon incompatibility protein
MSTRG.2385	BBA_02479	-1.16881	-1.19033	co-down	zinc-type alcohol dehydrogenase-like protein
MSTRG.8715	BBA_09530	-1.16876	-1.47494	co-down	TPR repeat protein
MSTRG.4279	BBA_04584	-1.16854	-1.25297	co-down	intracellular protein transport protein (Sat1), putative
MSTRG.414	BBA_00440	-1.16721	-1.00859	co-down	DASH complex subunit Ask1
MSTRG.995	BBA_01039	-1.16259	-1.72306	co-down	T-complex protein 1
MSTRG.3771	BBA_04070	-1.16111	-1.12197	co-down	calcium/calmodulin dependent protein kinase C, putative
MSTRG.7603	BBA_08258	-1.16042	-1.56212	co-down	PTH11-like integral membrane protein
MSTRG.4571	BBA_04925	-1.15859	-1.39231	co-down	protein-tyrosine phosphatase
MSTRG.7359	BBA_08019	-1.15755	-1.46866	co-down	threonyl-tRNA synthetase
MSTRG.6049	BBA_06540	-1.1573	-1.29914	co-down	CS domain-containing protein
MSTRG.2580	BBA_02722	-1.15716	-1.54555	co-down	nitrate assimilation regulatory protein nirA
MSTRG.8515	BBA_09287	-1.15293	-1.61799	co-down	lipase-like protein
MSTRG.893	BBA_00934	-1.15064	-1.47931	co-down	sterigmatocystin 8-O-methyltransferase
MSTRG.8246	BBA_08961	-1.15019	-2.5457	co-down	vegetative incompatibility protein HET-E-1
19884252	BBA_01240	-1.15011	-1.1043	co-down	LysR family regulatory protein
MSTRG.2340	BBA_02439	-1.14492	-1.59827	co-down	pelota-like protein
MSTRG.7720	BBA_08384	-1.14147	-1.35916	co-down	molybdenum cofactor biosynthesis protein 1 B
MSTRG.9052	BBA_09946	-1.13951	-1.07819	co-down	G-patch domain-containing protein
19884937	BBA_01925	-1.13903	-1.99592	co-down	putative C2H2 zinc finger protein
MSTRG.7922	BBA_08607	-1.13767	-1.34026	co-down	Succinyl-CoA synthetase-like protein
MSTRG.6345	BBA_06879	-1.13644	-1.18417	co-down	BRO1-like domain-containing protein
MSTRG.2862	BBA_03033	-1.13606	-1.40483	co-down	dynamin family protein
MSTRG.8772	BBA_09593	-1.13262	-1.4887	co-down	adenosine deaminase
MSTRG.2959	BBA_03141	-1.13215	-1.19345	co-down	metallo-beta-lactamase superfamily protein
MSTRG.9236	BBA_10137	-1.13097	-1.17021	co-down	protein PFS2
19887286	BBA_04274	-1.123	-1.03614	co-down	SNF2 family domain-containing protein
MSTRG.2753	BBA_02925	-1.12058	-1.21493	co-down	peptidase family M28
MSTRG.6363	BBA_06900	-1.11984	-1.46118	co-down	Cut9-interacting protein scn1
MSTRG.5127	BBA_05543	-1.11922	-1.13711	co-down	U2 snRNP component IST3
MSTRG.6397	BBA_06941	-1.11919	-1.46296	co-down	short-chain type dehydrogenase, putative
MSTRG.1119	BBA_01164	-1.11544	-1.21021	co-down	Fso1-like protein
MSTRG.2287	BBA_02412	-1.11249	-1.80016	co-down	dimethylaniline monooxygenase
MSTRG.8260	BBA_08984	-1.11198	-1.17995	co-down	ankyrin repeat-containing protein
MSTRG.4863	BBA_05252	-1.10905	-1.42011	co-down	hydroxyproline-rich glycoprotein DZ-HRGP
MSTRG.8481	BBA_09244	-1.10708	-1.5157	co-down	DEAD/DEAH box helicase
MSTRG.4226	BBA_04531	-1.10612	-1.12671	co-down	spliceosome associated protein
MSTRG.3088	BBA_03441	-1.10581	-1.39175	co-down	pathway-specific nitrogen regulator
MSTRG.8782	BBA_09613	-1.10158	-1.2014	co-down	vegetative incompatibility protein HET-E-1
MSTRG.6173	BBA_06687	-1.10069	-1.29425	co-down	2OG-Fe(II) oxygenase superfamily protein
MSTRG.1290	BBA_01343	-1.10061	-1.26945	co-down	pyridoxamine 5'-phosphate oxidase
MSTRG.5859	BBA_06335;BBA_06334	-1.1005	-1.44585	co-down	succinate-semialdehyde dehydrogenase, putative ;cupin 2 barrel domain protein
MSTRG.7696	BBA_08359	-1.09897	-1.50166	co-down	shwachman-Bodian-Diamond syndrome protein
MSTRG.584	BBA_00621	-1.09747	-1.14691	co-down	ankyrin repeat domain-containing protein 52
MSTRG.3580	BBA_03833	-1.09702	-1.24368	co-down	DEAD/DEAH box helicase
MSTRG.8432	BBA_09188	-1.09672	-1.28741	co-down	type II inositol-1,4,5-trisphosphate 5-phosphatase
MSTRG.5547	BBA_05993	-1.09666	-1.26283	co-down	peptidase M20D
MSTRG.4975	BBA_05377	-1.09554	-1.50101	co-down	phytanoyl-CoA dioxygenase
MSTRG.7947	BBA_08632;BBA_08633	-1.09224	-1.49869	co-down	PUA domain-containing protein ;hypothetical protein BBA_08633
MSTRG.6141	BBA_06652	-1.09161	-1.14376	co-down	oxysterol-binding protein
MSTRG.2569	BBA_02709	-1.08728	-1.28353	co-down	galactoside O-acetyltransferase
MSTRG.6870	BBA_07493	-1.08091	-1.02541	co-down	CUE domain-containing protein
MSTRG.7697	BBA_08360	-1.08034	-1.17573	co-down	tryptophanyl-tRNA synthetase
MSTRG.8349	BBA_09087	-1.07992	-1.15233	co-down	beta-N-acetylglucosaminidase, putative
MSTRG.5100	BBA_05522	-1.07869	-1.5321	co-down	diphthamide biosynthesis protein
MSTRG.4097	BBA_04403	-1.07868	-1.31542	co-down	amidase-like protein
MSTRG.2655	BBA_02810	-1.07713	-1.12336	co-down	suppressor protein SRP40
MSTRG.5312	BBA_05747	-1.0763	-1.50024	co-down	ser/Thr-rich protein T10 in DGCR region
MSTRG.7309	BBA_07966	-1.07525	-1.04168	co-down	TAP domain-containing protein
MSTRG.4563	BBA_04916	-1.07372	-1.16133	co-down	aminotransferase class-III
MSTRG.6802	BBA_07384	-1.07321	-1.19598	co-down	Brf1-like TBP-binding domain-containing protein
MSTRG.3069	BBA_03266	-1.07121	-1.11294	co-down	Prp18 domain-containing protein
MSTRG.366	BBA_00395	-1.0633	-1.38259	co-down	aldose 1-epimerase
MSTRG.2840	BBA_03011	-1.06328	-1.4082	co-down	phosphatidylinositol-specific phospholipase C
MSTRG.2889	BBA_03059	-1.0591	-1.34358	co-down	ThiF family protein
MSTRG.2187	BBA_02313	-1.05888	-1.44687	co-down	tudor domain-containing protein
MSTRG.7027	BBA_07624	-1.05789	-1.1825	co-down	cupin 2
MSTRG.7700	BBA_08365	-1.05473	-1.24734	co-down	amidohydrolase family protein
MSTRG.8997	BBA_09901	-1.05384	-1.13232	co-down	peptidase C14
MSTRG.6138	BBA_06648	-1.05354	-1.21876	co-down	molybdopterin synthase large subunit
MSTRG.7193	BBA_07829	-1.04862	-1.10298	co-down	peptidase M16 inactive domain-containing protein
MSTRG.3584	BBA_03839	-1.04555	-1.23127	co-down	FAD-dependent oxygenase
MSTRG.6895	BBA_07522	-1.04432	-1.695	co-down	Homocysteine synthase
MSTRG.2981	BBA_03164	-1.04279	-1.15068	co-down	CAP-Gly domain-containing protein
MSTRG.4605	BBA_04964;BBA_04965	-1.0383	-1.26208	co-down	mitochondrial thiazole biosynthetic enzyme ;mitochondrial triosephosphate isomerase
MSTRG.5113	BBA_05530	-1.03465	-1.04787	co-down	LsmAD domain-containing protein
MSTRG.3904	BBA_04206	-1.03454	-1.38117	co-down	homeobox and C2H2 transcription factor
MSTRG.6426	BBA_06970	-1.03368	-1.2011	co-down	ribosome biogenesis protein MAK21
MSTRG.7414	BBA_08075	-1.03296	-1.15119	co-down	Prp31 C terminal domain-containing protein
MSTRG.7505	BBA_08165	-1.03205	-1.00187	co-down	alcohol dehydrogenase, putative
MSTRG.7094	BBA_07728	-1.02873	-1.08992	co-down	pre-mRNA-splicing factor SLU7
MSTRG.4887	BBA_05282	-1.02345	-1.09697	co-down	cholinephosphotransferase-like protein
MSTRG.8787	BBA_09622	-1.01847	-1.14579	co-down	transposase-like protein
MSTRG.4506	BBA_04853	-1.01743	-1.09642	co-down	cap binding protein 80 (Cbp80)
MSTRG.311	BBA_00346	-1.01664	-1.22875	co-down	fructosyl amino acid oxidase
MSTRG.7924	BBA_08608	-1.01323	-1.16384	co-down	ATP-citrate synthase subunit 1
MSTRG.4331	BBA_04645	-1.0099	-1.88183	co-down	epoxide hydrolase, putative
MSTRG.8488	BBA_09254	-1.00951	-1.13413	co-down	nitrate assimilation regulatory protein nirA
MSTRG.7493	BBA_08153	-1.00427	-1.06625	co-down	HEAT repeat protein
MSTRG.1444	BBA_01512	-1.00164	-1.07279	co-down	Spc97/Spc98 family protein
MSTRG.3431	BBA_03656	-0.999273	-1.38303	co-down	short chain dehydrogenase
MSTRG.4576	BBA_04930	-0.999064	-1.18579	co-down	peptidase family M1
MSTRG.5298	BBA_05733	-0.998952	-1.07929	co-down	succinate dehydrogenase
MSTRG.3697	BBA_03985	-0.99764	-1.02799	co-down	SNF2 family domain-containing protein
MSTRG.495	BBA_00522;BBA_00523	-0.996022	-1.09556	co-down	Urease, alpha subunit ;histone acetyltransferase subunit 3
MSTRG.7486	BBA_08147	1.00265	1.19695	co-up	Protein fyv10
MSTRG.3963	BBA_04272	1.00433	1.14809	co-up	single-strand binding protein family
MSTRG.8463	BBA_09226	1.00686	1.09792	co-up	siderophore iron transporter mirB
MSTRG.8233	BBA_08953	1.01469	1.13736	co-up	putative transposase
MSTRG.5166	BBA_05582	1.01623	1.26669	co-up	ribonucleotide reductase inhibitor
MSTRG.591	BBA_00633	1.02079	1.5575	co-up	NACHT and TPR domain-containing protein
MSTRG.339	BBA_00370	1.02822	1.76765	co-up	stomatin-like protein
MSTRG.7839	BBA_08511	1.03166	1.21164	co-up	short-chain dehydrogenase/reductase 2
MSTRG.2791	BBA_02973	1.0509	1.32846	co-up	MT-A70 family
MSTRG.6942	BBA_07577	1.05213	1.31658	co-up	group II pyridoxal-5-phosphate decarboxylase
MSTRG.5280	BBA_05714	1.0569	1.39989	co-up	diadenosine hexaphosphate hydrolase
MSTRG.2876	BBA_03048	1.05869	1.01082	co-up	SNO glutamine amidotransferase
MSTRG.9210	BBA_10103	1.0637	1.27191	co-up	ATP synthase beta chain, mitochondrial
MSTRG.1811	BBA_01902	1.06399	1.70133	co-up	glyoxylate reductase
MSTRG.4187	BBA_04485	1.08086	1.1554	co-up	TOM core complex subunit Tom6
MSTRG.8193	BBA_08907;BBA_08908	1.08177	1.23684	co-up	myocyte-specific enhancer factor 2d ;Plasma membrane ATPase (Proton pump)
MSTRG.6898	BBA_07531	1.08634	1.02064	co-up	phosphate carrier protein 2
MSTRG.668	BBA_00703;BBA_00702	1.09189	1.35994	co-up	lipase, putative; Heterokaryon incompatibility
MSTRG.6987	BBA_07692	1.09256	1.32286	co-up	dimethylaniline monooxygenase 3
MSTRG.7425	BBA_08084	1.10639	1.5444	co-up	UPF0171 domain protein
MSTRG.3402	BBA_03617	1.12443	1.96017	co-up	class II aminotransferase/8-amino-7-oxononanoate synthase
MSTRG.417	BBA_00444	1.12873	1.56086	co-up	nucleoside transporter, putative
MSTRG.5275	BBA_05708	1.1631	1.54979	co-up	putative carbohydrate-binding protein
MSTRG.1402	BBA_01466	1.16524	1.45785	co-up	beta-glucosidase
MSTRG.447	BBA_00475	1.17087	1.38222	co-up	mRNA decapping hydrolase, putative
MSTRG.3391	BBA_03606	1.18489	1.02243	co-up	IBR finger domain protein
MSTRG.2277	BBA_02401	1.18824	1.54769	co-up	integral membrane protein PTH11
MSTRG.5265	BBA_05696	1.18891	1.20601	co-up	import inner membrane translocase subunit TIM16
MSTRG.3200	BBA_03368	1.20089	1.34862	co-up	amino acid permease
MSTRG.9163	BBA_10059	1.20733	1.69559	co-up	p63 related protein
MSTRG.6151	BBA_06662	1.21452	1.21222	co-up	phosphoserine aminotransferase
MSTRG.8157	BBA_08882	1.21681	1.41759	co-up	proline-specific permease
MSTRG.289	BBA_00325	1.22014	1.06038	co-up	hydrophobin-like protein
19889365	BBA_06353	1.22773	1.44633	co-up	Cytochrome P450 CYP660A2
MSTRG.3627	BBA_03887	1.2389	1.03946	co-up	phosphoglycerate mutase
MSTRG.5662	BBA_06116	1.23993	1.00947	co-up	CAP22 protein
MSTRG.5116	BBA_05533	1.25782	1.23146	co-up	putative YHM1 (mitochondrial carrier)
MSTRG.9399	BBA_10324	1.25797	1.06849	co-up	metalloreductase transmembrane component
MSTRG.3342	BBA_03557	1.27129	1.57479	co-up	serine/threonine-protein phosphatase 2A activator 1
MSTRG.4521	BBA_04869	1.27333	1.34267	co-up	Mitochondrial outer membrane translocase complex, subunit Tom7
MSTRG.3655	BBA_03929	1.27559	1.39994	co-up	mitochondrial carrier protein (Rim2), putative
MSTRG.7169	BBA_07803	1.2763	1.13209	co-up	GrpB domain protein
MSTRG.2557	BBA_02695	1.28556	1.45463	co-up	short chain dehydrogenase
MSTRG.9121	BBA_10021	1.28731	1.0934	co-up	mitochondrial RNA-splicing protein MRS3
MSTRG.7840	BBA_08509	1.29881	1.52162	co-up	amino acid permease
MSTRG.297	BBA_00335	1.30714	1.47784	co-up	SUR7 protein
MSTRG.5284	BBA_05718	1.31126	1.46837	co-up	cytochrome c
MSTRG.6971	BBA_07674	1.31535	1.71629	co-up	Peptidase S33, tripeptidyl-peptidase
MSTRG.6799	BBA_07381	1.33587	1.13824	co-up	BTB/POZ domain containing protein
MSTRG.6979	BBA_07685	1.3392	1.32015	co-up	GAT domain-containing protein
MSTRG.6877	BBA_07503	1.35262	1.34859	co-up	2-C-methyl-D-erythritol 2,4-cyclodiphosphate synthase
MSTRG.2787	BBA_02967	1.35646	1.22228	co-up	Mmc protein
MSTRG.2522	BBA_02657	1.35878	1.27793	co-up	Der1-like family protein
MSTRG.6025	BBA_06517	1.3613	1.41296	co-up	sterol O-acyltransferase
MSTRG.338	BBA_00369	1.37114	1.37052	co-up	AT DNA binding protein
MSTRG.2727	BBA_02896	1.37637	1.32443	co-up	ATP/GTP-binding protein
MSTRG.7277	BBA_07928	1.3879	1.51212	co-up	Mpv17/PMP22 family protein
19885944	BBA_02932	1.40495	1.43463	co-up	General substrate transporter
MSTRG.42	BBA_00047	1.40684	1.94932	co-up	Cel5b-like protein
MSTRG.248	BBA_00281	1.42026	2.11128	co-up	cupin-like protein
MSTRG.7891	BBA_08575	1.42042	1.51643	co-up	ADP, ATP carrier protein
MSTRG.3527	BBA_03767	1.42707	1.38096	co-up	beta-1,3-glucanase precursor
MSTRG.8518	BBA_09292	1.45057	1.26779	co-up	Mpv17/PMP22 family protein
MSTRG.6855	BBA_07481	1.46513	1.56231	co-up	phosphate permease
MSTRG.7866	BBA_08551	1.47232	1.82767	co-up	4-hydroxyphenylpyruvate dioxygenase
MSTRG.950	BBA_00994	1.50086	1.83468	co-up	membrane protein-like protein
MSTRG.4599	BBA_04959	1.51857	1.63692	co-up	MedA-like protein
MSTRG.33	BBA_00037	1.52419	1.85021	co-up	gp24-like protein
MSTRG.8925	BBA_09774	1.54057	1.85397	co-up	fatty acid hydroxylase superfamily protein
MSTRG.5138	BBA_05555	1.54626	1.79933	co-up	epoxide hydrolase
19886225	BBA_03213	1.57705	1.65091	co-up	putative aspartic protease
MSTRG.6841	BBA_07447	1.6001	1.67813	co-up	stromal membrane-associated protein
MSTRG.2912	BBA_03082	1.60905	1.85832	co-up	beta (1-3) glucanosyltransferase
MSTRG.793	BBA_00836	1.61601	1.71618	co-up	Cystinosin/ERS1p
MSTRG.9218	BBA_10115	1.63096	2.46206	co-up	endo alpha-1,4 polygalactosaminidase precursor
MSTRG.3962	BBA_04271	1.65834	1.76562	co-up	pheromone receptor
19892268	BBA_09256	1.6596	1.75116	co-up	prephenate dehydratase
MSTRG.7643	BBA_08302	1.66379	1.78462	co-up	NupC family nucleoside transporter
MSTRG.6764	BBA_07335	1.66427	2.09367	co-up	Cytochrome P450 CYP655C1
MSTRG.2167	BBA_02291	1.70906	1.60462	co-up	V-type ATPase
MSTRG.1939	BBA_02044	1.73931	1.86203	co-up	integral membrane protein, putative
MSTRG.8048	BBA_08753	1.73964	1.98984	co-up	ErfK/YbiS/YcfS/YnhG family protein
19889200	BBA_06188	1.74196	1.19063	co-up	GCN5-related N-acetyltransferase
MSTRG.4350	BBA_04663	1.75241	2.21537	co-up	capsular associated protein
MSTRG.4385	BBA_04710	1.75268	2.05599	co-up	Mmc protein
MSTRG.4789	BBA_05176	1.77348	2.56252	co-up	hybrid NRPS/PKS enzyme, putative
MSTRG.1543	BBA_01615	1.82113	1.50553	co-up	aquaporin-2
MSTRG.6445	BBA_06986	1.82132	2.08573	co-up	F-box domain-containing protein
MSTRG.3400	BBA_03615	1.82221	1.8965	co-up	endothiapepsin-like protein
MSTRG.6225	BBA_06745	1.82586	1.26014	co-up	putative peroxisomal membrane protein
MSTRG.7355	BBA_08017	1.84251	2.07362	co-up	beta-glucosidase
MSTRG.1869	BBA_01963	1.84708	1.38401	co-up	pepsin A1
MSTRG.694	BBA_00732	1.87653	1.30938	co-up	apoptosis-inducing factor, putative
MSTRG.7594	BBA_08246	1.90544	2.3819	co-up	peptide synthetase
MSTRG.7013	BBA_07612	1.91677	2.81505	co-up	FAD binding domain-containing protein
MSTRG.72	BBA_00102	1.95908	2.45125	co-up	ATP-binding protein
MSTRG.6797	BBA_07379	1.97493	2.32035	co-up	transferase family protein
MSTRG.4712	BBA_05089	1.9824	2.09873	co-up	putative signal peptide-containing protein
MSTRG.6767	BBA_07338	1.98923	2.54812	co-up	tenellin polyketide synthase
MSTRG.5881	BBA_06360	2.04717	1.23632	co-up	Succinyl-CoA synthetase, beta subunit
MSTRG.3556	BBA_03807	2.04875	3.43568	co-up	Cytochrome P450 CYP682H1
19884228	BBA_01216	2.05285	2.60728	co-up	alpha/beta superfamily hydrolase
MSTRG.2955	BBA_03138	2.05542	2.29235	co-up	LysM domain-containing protein
MSTRG.2645	BBA_02800	2.1042	2.26107	co-up	phosphoglycerate mutase family protein, putative
MSTRG.7823	BBA_08485;BBA_08486	2.14897	1.77487	co-up	calpain family cysteine protease ;carboxylesterase-like protein
MSTRG.8317	BBA_09054	2.15155	2.50825	co-up	putative MEI5 protein
MSTRG.2225		2.18251	1.59559	co-up	nucleoside-diphosphate-sugar epimerase
MSTRG.1467	BBA_01534	2.20173	2.13654	co-up	ATP synthase protein 9
MSTRG.3025	BBA_03216	2.22053	2.96974	co-up	helix-turn-helix domain-containing protein
MSTRG.5858	BBA_06333	2.22427	1.81287	co-up	phospholipase A2
MSTRG.3981	BBA_04293	2.39549	1.58332	co-up	peptidase M61 domain-containing protein
MSTRG.8091	BBA_08801	2.471	2.27815	co-up	beta-1,6-glucanase precursor
MSTRG.8693	BBA_09508	2.50502	1.27684	co-up	CAP domain-containing protein
MSTRG.6415	BBA_06960	2.53302	2.70629	co-up	alternative oxidase
MSTRG.7291	BBA_07944	2.53635	2.69647	co-up	PAF acetylhydrolase
MSTRG.6729	BBA_07290;BBA_07289	2.61624	3.70688	co-up	alpha/beta hydrolase, putative
MSTRG.4447	BBA_04783	2.68265	3.00038	co-up	UDP-N-acetylmuramate--L-alanine ligase
MSTRG.5458	BBA_05897	2.71056	2.12886	co-up	P-loop ATPase protein family
MSTRG.6221	BBA_06742	2.71407	2.85424	co-up	HET domain-containing protein
MSTRG.8052	BBA_08758;BBA_08757	2.71565	1.74607	co-up	FAD dependent oxidoreductase ;FAD binding domain-containing protein
19889712	BBA_06700	2.77411	2.70785	co-up	alkaline serine protease AorO
MSTRG.66	BBA_00091	2.78162	2.74753	co-up	15-hydroxyprostaglandin dehydrogenase (NAD(+))
MSTRG.8051	BBA_08756	2.8356	3.00568	co-up	putative agmatine deiminase
MSTRG.6454	BBA_06995	2.8778	1.10049	co-up	aerobactin siderophore biosynthesis protein iucB
MSTRG.6988	BBA_07693	2.87994	3.05885	co-up	NlpC/P60-like cell-wall peptidase, putative
MSTRG.4796	BBA_05184	2.89802	1.72174	co-up	Trypsin-related protease
MSTRG.6468	BBA_07009	2.94336	3.13366	co-up	alkaline foam protein B precursor
MSTRG.6199	BBA_06717	2.96269	3.50671	co-up	putative YFW family protein 5
MSTRG.64	BBA_00085	3.11342	4.11365	co-up	Orf2-like protein
MSTRG.2293	BBA_02532	3.15224	2.92021	co-up	S-layer protein
MSTRG.5420	BBA_05854	3.15307	3.74809	co-up	putative phospholipase
MSTRG.8010	BBA_08718	3.18442	3.7129	co-up	ankyrin repeat protein
MSTRG.3559	BBA_03810	3.19314	4.82429	co-up	DltD domain-containing protein
MSTRG.5344	BBA_05779	3.19787	3.49016	co-up	short chain dehydrogenase
MSTRG.7993	BBA_08684	3.31495	3.05244	co-up	fatty acid desaturase
MSTRG.1137	BBA_01183	3.43498	2.47242	co-up	protease inhibitor (Tfs1)
MSTRG.2347	BBA_02448	3.52425	3.58634	co-up	SPFH domain/Band 7 family protein
MSTRG.1734	BBA_01824	3.52793	3.22742	co-up	siderophore esterase IroE
MSTRG.2022	BBA_02126	3.70114	4.15158	co-up	fumarylacetoacetate hydrolase
MSTRG.7014	BBA_07613	3.74247	4.76474	co-up	Cytochrome P450 CYP684A2
MSTRG.356		3.89231	1.99355	co-up	polyketide synthase
MSTRG.7228	BBA_07869	3.94896	4.70944	co-up	nudix domain containing protein
MSTRG.6769	BBA_07340	3.98225	5.15256	co-up	monocarboxylate permease-like protein
MSTRG.5288	BBA_05726	4.00782	4.73423	co-up	FAD binding protein
MSTRG.2767	BBA_02944	4.00916	5.69547	co-up	tat pathway signal sequence
MSTRG.4490	BBA_04832	4.05841	3.42094	co-up	Cytochrome P450 CYP684B2
MSTRG.3169	BBA_03338	4.14006	4.96509	co-up	Bys1 family protein
MSTRG.863	BBA_00908	4.21855	4.41887	co-up	RTA1 like protein
MSTRG.1695	BBA_01785	4.39687	5.87161	co-up	Defensin domain protein
19892869	BBA_09857	4.41409	5.1593	co-up	alpha/beta hydrolase
19888835	BBA_05823	4.55792	4.06333	co-up	NAD-dependent epimerase/dehydratase
MSTRG.4788	BBA_05175	4.61247	5.41271	co-up	LCCL domain-containing protein
MSTRG.3597	BBA_03852	4.70885	4.67795	co-up	penicillin-binding protein
MSTRG.4786	BBA_05173	4.73461	5.51535	co-up	Cytochrome P450 CYP52G6
MSTRG.6765	BBA_07336	4.80824	5.38504	co-up	Cytochrome P450 CYP623C1
MSTRG.8369	BBA_09116	5.12746	3.73	co-up	selenium-binding protein
MSTRG.4790	BBA_05177	5.13781	5.97332	co-up	enoyl reductase
MSTRG.3557	BBA_03808	5.33964	1.11001	co-up	FAD binding domain-containing protein
MSTRG.3419	BBA_03642	6.10747	3.81859	co-up	calponin-like protein
MSTRG.8242	BBA_08974	6.13827	5.85998	co-up	antifungal protein
MSTRG.3558	BBA_03809	6.18391	3.5828	co-up	NADPH-dependent 1-acyl dihydroxyacetone phosphate reductase, putative
MSTRG.6786	BBA_07364	6.26784	7.16253	co-up	tat pathway signal sequence
MSTRG.5709	BBA_06170	6.42084	7.26124	co-up	Cry3Aa protein
MSTRG.8263	BBA_08989	6.6653	8.12632	co-up	short-chain dehydrogenase
MSTRG.6205	BBA_06726	6.79203	7.12242	co-up	Cytochrome P450 CYP625A1
MSTRG.6766	BBA_07337	7.15142	7.68951	co-up	Alcohol dehydrogenase
MSTRG.8267	BBA_08994	7.89915	10.0132	co-up	Antibiotic biosynthesis monooxygenase
MSTRG.3686	BBA_03974	9.63324	9.87944	co-up	U-box domain containing protein
19890718	BBA_07706	12.6429	12.7154	co-up	tat pathway signal sequence
19889632	BBA_06620	14.0241	11.471	co-up	short chain oxidoreductase (CsgA), putative
Involved in transcriptional regulation
MSTRG.8737	BBA_09551	-3.19493	-3.40949	co-down	C6 transcription factor, putative
MSTRG.5499	BBA_05939	-3.14831	-3.04373	co-down	fungal specific transcription factor
MSTRG.7040	BBA_07636	-3.09014	-4.8486	co-down	C6 transcription factor
MSTRG.4739	BBA_05123	-2.61877	-3.79024	co-down	Putative Zn(II)2Cys6 transcription factor
MSTRG.8323	BBA_09058	-2.28465	-2.26512	co-down	fungal specific transcription factor
MSTRG.132	BBA_00162	-1.95534	-1.75915	co-down	C6 transcription factor
MSTRG.2998	BBA_03181	-1.92293	-2.95838	co-down	putative zinc finger protein
MSTRG.7969	BBA_08652	-1.92255	-1.80399	co-down	transcription factor tfiiic complex subunit sfc6
MSTRG.5732	BBA_06193	-1.91277	-2.26271	co-down	transcription factor Opi1
19887597	BBA_04585	-1.86612	-3.13637	co-down	elongation factor-2 kinase EFK-1B isoform
MSTRG.3098	BBA_03450	-1.86276	-1.92893	co-down	C6 finger domain-containing protein
19888113	BBA_05101	-1.81609	-1.78176	co-down	C6 zinc finger domain-containing protein
MSTRG.6812	BBA_07394	-1.71235	-1.4766	co-down	transcriptional corepressor, putative
MSTRG.6091	BBA_06593	-1.53414	-2.00566	co-down	fungal specific transcription factor
MSTRG.908	BBA_00948	-1.50342	-1.95295	co-down	transcription factor FET5
MSTRG.839	BBA_00886	-1.49541	-1.56652	co-down	fungal specific transcription factor
MSTRG.7798	BBA_08461	-1.44871	-1.85862	co-down	C6 zinc finger domain-containing protein
MSTRG.4936	BBA_05336	-1.4456	-1.23247	co-down	transcription initiation factor TFIID, subunit TAF1
MSTRG.3163	BBA_03328	-1.44444	-1.45633	co-down	Zn(II)2Cys6 transcription factor
19889362	BBA_06350	-1.34558	-1.03747	co-down	C6 transcription factor
MSTRG.3852	BBA_04151	-1.34135	-1.35848	co-down	fungal specific transcription factor
MSTRG.3908	BBA_04214	-1.29741	-1.73176	co-down	Transcriptional repressor
MSTRG.3951	BBA_04256	-1.26918	-1.43835	co-down	fungal specific transcription factor
MSTRG.9150	BBA_10047	-1.25261	-1.619	co-down	fungal specific transcription factor
MSTRG.3667	BBA_03943	-1.23331	-1.11792	co-down	C2H2 zinc finger protein
MSTRG.800	BBA_00844	-1.20693	-1.24874	co-down	fungal specific transcription factor
MSTRG.6082	BBA_06584	-1.20563	-1.16766	co-down	transcription initiation factor IID beta chain
MSTRG.2136	BBA_02258	-1.18378	-1.30597	co-down	fungal specific transcription factor
MSTRG.2670	BBA_02832	-1.17945	-1.59367	co-down	elongation factor Tu GTP binding domain-containing protein
MSTRG.1712	BBA_01800	-1.14065	-1.13288	co-down	transcriptional coactivator HFI1
MSTRG.4367	BBA_04680	-1.12283	-1.50955	co-down	C6 transcription factor
MSTRG.7655	BBA_08314	-1.09965	-1.29454	co-down	C2H2 finger domain protein, putative
19883084	BBA_00072	-1.0875	-1.0132	co-down	C6 transcription factor
MSTRG.322	BBA_00356	-1.08651	-1.24191	co-down	C6 transcription factor
MSTRG.7645	BBA_08304	-1.07441	-1.19166	co-down	C6 zinc finger domain-containing protein
MSTRG.7305	BBA_07963	-1.06901	-1.29165	co-down	transcription factor Pcc1
MSTRG.204	BBA_00237	-1.0617	-1.14614	co-down	Putative Zn(II)2Cys6 transcription factor
MSTRG.6390	BBA_06928	-1.04327	-1.00512	co-down	C2H2 finger domain protein, putative
MSTRG.5578	BBA_06027	-1.04184	-1.51702	co-down	fungal specific transcription factor
MSTRG.6020	BBA_06512	-1.00795	-1.03742	co-down	transcription initiation factor TFIID, subunit TAF5
MSTRG.6375	BBA_06913	1.00349	1.07764	co-up	Putative Zn(II)2Cys6 transcription factor
MSTRG.3383	BBA_03599	1.03187	1.37052	co-up	Putative Zn(II)2Cys6 transcription factor
MSTRG.4791	BBA_05178	1.14823	1.46019	co-up	C6 finger domain protein
MSTRG.3107	BBA_03269;BBA_03323	1.23311	1.66435	co-up	fungal specific transcription factor
MSTRG.6511	BBA_07054	1.26579	1.61206	co-up	C6 zinc finger domain-containing protein
MSTRG.6489	BBA_07030	1.29048	2.04562	co-up	Zn(II)2Cys6 transcription factor
MSTRG.5422	BBA_05856;BBA_05855	1.294	1.63863	co-up	C6 zinc finger domain protein ;integral membrane protein
MSTRG.971	BBA_01014	1.42654	1.33557	co-up	C6 transcription factor, putative
19891535	BBA_08523	1.45082	1.55226	co-up	fungal specific transcription factor domain protein
MSTRG.3144	BBA_03307	1.50707	1.80729	co-up	fungal specific transcription factor
MSTRG.5667	BBA_06121	1.55702	1.9065	co-up	C2H2 finger domain-containing protein
MSTRG.3242	BBA_03405	1.56746	1.92644	co-up	Zn(II)2Cys6 transcription factor
19887522	BBA_04510	1.76148	1.38363	co-up	bZIP transcription factor
MSTRG.5459	BBA_05898	1.94584	1.4388	co-up	Putative Zn(II)2Cys6 transcription factor
MSTRG.7690	BBA_08353	2.00779	2.03637	co-up	b-ZIP transcription factor IDI-4
MSTRG.5804	BBA_06272	2.02268	2.1697	co-up	bZIP transcription factor
MSTRG.7075	BBA_07709	2.35102	2.7588	co-up	transcription factor RfeG
MSTRG.1074	BBA_01117	3.22961	3.07569	co-up	C6 zinc finger domain-containing protein
MSTRG.5234	BBA_05660	3.58088	2.44312	co-up	C2H2 type zinc finger domain protein
MSTRG.8252	BBA_08967	4.348	3.46093	co-up	fungal zinc cluster transcription factor
Involved in postranslational modifications
MSTRG.2237	BBA_02362	-2.22378	-1.93788	co-down	C-5 cytosine-specific DNA methylase
MSTRG.541	BBA_00579	-2.01722	-2.13165	co-down	Ubiquitin-conjugating enzyme E2C-binding protein
MSTRG.6853	BBA_07471	-1.95188	-2.04954	co-down	acyl-CoA dehydrogenase
MSTRG.6350	BBA_06886	-1.64188	-1.78375	co-down	acyl transferase domain-containing protein
MSTRG.4963	BBA_05362	-1.44923	-1.24807	co-down	acyltransferase-like protein
MSTRG.1762	BBA_01860;BBA_01859	-1.43702	-1.53432	co-down	ubiquitin carboxyl-terminal hydrolase ;hypothetical protein BBA_01859
MSTRG.5721	BBA_06181	-1.16469	-1.28356	co-down	ubiquitin conjugating enzyme, putative
MSTRG.7859	BBA_08545	-1.1432	-1.2144	co-down	E1-like activating enzyme
19887972	BBA_04960	-1.12593	-1.61715	co-down	Methyltransferase type 11
MSTRG.8139	BBA_08857	-1.11733	-1.16875	co-down	acyltransferase-like protein
MSTRG.6990	BBA_07695	-1.10802	-1.29563	co-down	ubiquitin carboxyl-terminal hydrolase
MSTRG.3456	BBA_03685	-1.09475	-4.72088	co-down	methyltransferase domain-containing protein
MSTRG.7746	BBA_08413	-1.09356	-1.02498	co-down	histone-lysine N-methyltransferase set9
MSTRG.4726	BBA_05106	-1.06494	-1.16112	co-down	ubiquitin homeostasis protein lub1
19893313	BBA_10301	1.17917	1.18752	co-up	UbiA prenyltransferase
MSTRG.3538	BBA_03781	1.19668	1.20228	co-up	Acyl-coenzyme A:6-aminopenicillanic-acid-acyltransferase
19883414	BBA_00402	1.20017	1.27802	co-up	Acyl-CoA N-acyltransferase
19891947	BBA_08935	1.26115	1.43464	co-up	methyltransferase domain-containing protein
MSTRG.6029	BBA_06519	1.56889	1.60118	co-up	methyltransferase type 12
MSTRG.7791	BBA_08499;BBA_08457;BBA_08453	1.73347	1.88678	co-up	ubiquitin carboxyl-terminal hydrolase
MSTRG.2641	BBA_02796	1.84203	2.17332	co-up	GNAT family acetyltransferase, putative
MSTRG.6304	BBA_06837	1.94313	2.35962	co-up	GNAT family acetyltransferase, putative
MSTRG.9239	BBA_10144	1.95669	2.56575	co-up	Methyltransferase type 11
MSTRG.7954	BBA_08641	2.02017	1.60286	co-up	GNAT family acetyltransferase
MSTRG.9160	BBA_10057	2.21337	2.59221	co-up	Acyl-CoA N-acyltransferase
MSTRG.7883	BBA_08567	2.25676	1.74403	co-up	methyltransferase domain-containing protein
MSTRG.5292	BBA_05727	2.28562	1.521	co-up	GNAT family acetyltransferase, putative
MSTRG.8984	BBA_09875	2.31342	1.63882	co-up	O-methyltransferase, family 3
MSTRG.7567	BBA_08218	2.38078	2.34857	co-up	Acyl-CoA N-acyltransferase
19892144	BBA_09132	2.52584	2.70897	co-up	UbiE/COQ5 family methyltransferase
MSTRG.3555	BBA_03806	4.61165	1.20228	co-up	Acyl-coenzyme A:6-aminopenicillanic-acid-acyltransferase
Involved in RNA/DNA processing events and chromatin remodeling
MSTRG.4153	BBA_04449	-2.26448	-2.52932	co-down	helix-loop-helix DNA-binding domain-containing protein
19892217	BBA_09205	-1.85718	-2.69382	co-down	reverse transcriptase
MSTRG.719	BBA_00757	-1.83788	-1.57334	co-down	RNA-metabolising metallo-beta-lactamase
MSTRG.8158	BBA_08877	-1.80665	-1.35143	co-down	37S ribosomal protein Rsm22
MSTRG.3650	BBA_03921	-1.79815	-2.07411	co-down	20S-pre-rRNA D-site endonuclease NOB1
MSTRG.7117	BBA_07749	-1.78196	-1.64578	co-down	DNA repair protein
MSTRG.2434	BBA_02529	-1.77292	-1.61461	co-down	DNase1 protein
MSTRG.9424	BBA_10353	-1.77064	-1.35713	co-down	reverse transcriptase
MSTRG.1943	BBA_02048	-1.74854	-1.84212	co-down	RNA exonuclease
MSTRG.2030	BBA_02135	-1.65596	-1.47125	co-down	RNA-binding protein RBM25
MSTRG.1783	BBA_01880	-1.6128	-1.78767	co-down	RNA polymerase II elongator complex subunit
MSTRG.8217	BBA_08936	-1.5733	-1.64341	co-down	pre-rRNA-processing protein ESF1
MSTRG.5429	BBA_05863	-1.55571	-1.63554	co-down	alkylated DNA repair protein AlkB
MSTRG.399	BBA_00424	-1.51974	-1.88424	co-down	tyrosyl-DNA phosphodiesterase
MSTRG.1521	BBA_01588	-1.46995	-1.57112	co-down	RNA recognition motif-containing protein
MSTRG.8219	BBA_08938	-1.45927	-1.44585	co-down	putative RNA helicase HCA4
MSTRG.3117	BBA_03279	-1.42702	-1.32381	co-down	chromatin assembly protein
MSTRG.4977	BBA_05379	-1.4078	-1.36314	co-down	RNA helicase HEL117
MSTRG.7350	BBA_08014	-1.40054	-1.66166	co-down	tRNA (guanine-N(1)-)-methyltransferase
MSTRG.542	BBA_00580	-1.35013	-1.61421	co-down	Rad17 cell cycle checkpoint protein
MSTRG.8615	BBA_09415	-1.34488	-1.07183	co-down	DNA ligase I
MSTRG.9083	BBA_09975	-1.32554	-1.92136	co-down	RNA recognition domain-containing protein 2
MSTRG.6209	BBA_06730	-1.31051	-1.65285	co-down	MYB DNA-binding domain protein
MSTRG.3831	BBA_04127	-1.29536	-1.17229	co-down	RNA polymerase II-associated protein
MSTRG.2455	BBA_02583	-1.27924	-1.40757	co-down	initiator tRNA phosphoribosyl transferase
MSTRG.3064	BBA_03262	-1.2302	-1.81152	co-down	MYB DNA-binding domain-containing protein
MSTRG.7307	BBA_07964	-1.22735	-1.32965	co-down	helix-loop-helix DNA-binding domain-containing protein
MSTRG.929	BBA_00969	-1.19834	-1.30271	co-down	DNA helicase
MSTRG.8140	BBA_08858	-1.18284	-1.51285	co-down	ribonuclease P protein subunit p29
MSTRG.3839	BBA_04137	-1.17554	-1.44454	co-down	glycyl-tRNA synthetase
MSTRG.1498	BBA_01567	-1.11072	-1.34914	co-down	cyclic nucleotide-binding domain-containing protein
MSTRG.2926	BBA_03096	-1.09705	-1.0203	co-down	ribonuclease H
19884005	BBA_00993	-1.08236	-1.15269	co-down	DNA-directed RNA polymerase III subunit RPC1
MSTRG.9227	BBA_10124	-1.0787	-1.03243	co-down	RNA recognition domain-containing protein
MSTRG.8734	BBA_09548	-1.07322	-1.38486	co-down	reverse transcriptase, RNaseH
MSTRG.238	BBA_00270	-1.05765	-1.2824	co-down	tRNA synthetase class II
MSTRG.4702	BBA_05078	-1.05627	-1.14872	co-down	increased rDNA silencing protein 4
MSTRG.4843	BBA_05231	-1.04929	-1.00499	co-down	cyclic nucleotide-binding domain-containing protein
MSTRG.5787	BBA_06257	-1.01041	-1.41131	co-down	RNA recognition domain-containing protein
MSTRG.2280	BBA_02405	1.18197	1.58413	co-up	RNA recognition domain-containing protein
MSTRG.730	BBA_00766	1.48304	1.78405	co-up	ribonuclease Trv, RNase Trv
19884398	BBA_01386	2.00473	2.52265	co-up	histone H2A, putative
MSTRG.5143	BBA_05561	3.92249	2.19531	co-up	RNA 3'-terminal phosphate cyclase
